# Supplementary material for: Phylogeny and species delimitation in Silene sect. Arenosae (Caryophyllaceae): a new section
Source: PhytoKeys. 2020 Sep 4;159:1–34. doi: 10.3897/phytokeys.159.51500 (PMC7486315; doi:10.3897/phytokeys.159.51500)
Supplement: XML Treatment for Silene section Arenosae Eggens, F.Jafari & Oxelman, sect. nov. [file phytokeys.159.51500-treatment1.xml]

<!DOCTYPE tp:taxon-treatment
  PUBLIC "-//TaxonX//DTD Taxonomic Treatment Publishing DTD v0 20100105//EN" "tax-treatment-NSO.dtd">
<tp:taxon-treatment xmlns:tp="http://www.plazi.org/taxpub"><tp:treatment-meta><kwd-group><label>Taxon classification</label><kwd><named-content xmlns:xlink="http://www.w3.org/1999/xlink" content-type="kingdom">Plantae</named-content></kwd><kwd><named-content xmlns:xlink="http://www.w3.org/1999/xlink" content-type="order">Caryophyllales</named-content></kwd><kwd><named-content xmlns:xlink="http://www.w3.org/1999/xlink" content-type="family">Caryophyllaceae</named-content></kwd></kwd-group><mixed-citation publication-type="journal"><person-group><name><surname>Eggens</surname><given-names>Frida</given-names></name><name><surname>Jafari</surname><given-names>Farzaneh</given-names></name><name><surname>Thollesson</surname><given-names>Mikael</given-names></name><name><surname>Crameri</surname><given-names>Simon</given-names></name><name><surname>Zarre</surname><given-names>Shahin</given-names></name><name><surname>Oxelman</surname><given-names>Bengt</given-names></name></person-group><article-title>Phylogeny and species delimitation in <tp:taxon-name><tp:taxon-name-part taxon-name-part-type="genus" reg="Silene">Silene</tp:taxon-name-part> <tp:taxon-name-part taxon-name-part-type="infraspecific-rank">sect.</tp:taxon-name-part> <tp:taxon-name-part taxon-name-part-type="section" reg="Arenosae">Arenosae</tp:taxon-name-part></tp:taxon-name> (<tp:taxon-name><tp:taxon-name-part taxon-name-part-type="family">Caryophyllaceae</tp:taxon-name-part></tp:taxon-name>): a new section</article-title><source>PhytoKeys</source><day>04</day><month>9</month><year>2020</year><volume>159</volume><fpage>1</fpage><lpage>34</lpage><pub-id pub-id-type="doi">10.3897/phytokeys.159.51500</pub-id></mixed-citation></tp:treatment-meta><tp:nomenclature><tp:taxon-name><object-id xmlns:xlink="http://www.w3.org/1999/xlink" content-type="arpha" xlink:type="simple">540292E6-CA2D-5E1C-B658-0F3EF84E5317</object-id>
              <tp:taxon-name-part taxon-name-part-type="genus" reg="Silene">Silene</tp:taxon-name-part>
              <tp:taxon-name-part taxon-name-part-type="infraspecific-rank">section</tp:taxon-name-part>
              <tp:taxon-name-part taxon-name-part-type="section" reg="Arenosae">Arenosae</tp:taxon-name-part>
              <tp:taxon-name-part taxon-name-part-type="authority">Eggens, F.Jafari &amp; Oxelman,</tp:taxon-name-part>
              <tp:taxon-name-part taxon-name-part-type="infraspecific-rank">sect. nov.</tp:taxon-name-part>
              <object-id xmlns:xlink="http://www.w3.org/1999/xlink" content-type="ipni" xlink:type="simple">urn:lsid:ipni.org:names:77211376-1</object-id>
            </tp:taxon-name></tp:nomenclature><tp:treatment-sec sec-type="material" id="SECID0EUFAG"><title>Type.</title><p><italic><tp:taxon-name><tp:taxon-name-part taxon-name-part-type="genus" reg="Silene">Silene</tp:taxon-name-part> <tp:taxon-name-part taxon-name-part-type="species" reg="arenosa">arenosa</tp:taxon-name-part></tp:taxon-name></italic> K. Koch.</p></tp:treatment-sec><tp:treatment-sec sec-type="description" id="SECID0EFGAG"><title>Description.</title><p>Annuals. Stems erect or ascending, 5–70 cm, often pubescent at least below, internodes often with sessile glands on upper part. Basal leaves lanceolate to oblanceolate, ± covered with unicellular trichomes; cauline leaves linear, lanceolate or oblanceolate, pubescent. Inflorescence an apical, uneven dichasium with long internodes, several later axillary inflorescences from upper stem nodes usually present. Flowers usually nocturnal (e.g. <italic><tp:taxon-name><tp:taxon-name-part taxon-name-part-type="genus" reg="Silene">S.</tp:taxon-name-part> <tp:taxon-name-part taxon-name-part-type="species" reg="austroiranica">austroiranica</tp:taxon-name-part></tp:taxon-name></italic>, <italic><tp:taxon-name><tp:taxon-name-part taxon-name-part-type="genus" reg="Silene">S.</tp:taxon-name-part> <tp:taxon-name-part taxon-name-part-type="species" reg="linearis">linearis</tp:taxon-name-part></tp:taxon-name></italic>), rarely diurnal (<italic><tp:taxon-name><tp:taxon-name-part taxon-name-part-type="genus" reg="Silene">S.</tp:taxon-name-part> <tp:taxon-name-part taxon-name-part-type="species" reg="exsudans">exsudans</tp:taxon-name-part></tp:taxon-name></italic> Boiss. &amp; Heldr., <italic><tp:taxon-name><tp:taxon-name-part taxon-name-part-type="genus" reg="Silene">S.</tp:taxon-name-part> <tp:taxon-name-part taxon-name-part-type="species" reg="leyseroides">leyseroides</tp:taxon-name-part></tp:taxon-name></italic>, <tp:taxon-name><tp:taxon-name-part taxon-name-part-type="genus" reg="Silene">S.</tp:taxon-name-part> <tp:taxon-name-part taxon-name-part-type="species" reg="microsperma">microsperma</tp:taxon-name-part> <tp:taxon-name-part taxon-name-part-type="infraspecific-rank">subsp.</tp:taxon-name-part> <tp:taxon-name-part taxon-name-part-type="subspecies" reg="cypria">cypria</tp:taxon-name-part></tp:taxon-name> Eggens, F.Jafari &amp; Oxelman, nom nov.). Calyx teeth often with distinct mucro, heteromorphic with three longer, often acute, narrowly lanceolate teeth with a narrow transparent margin, the other two teeth shorter, slightly broader, rounded and with a broad transparent margin; margin usually densely ciliate. Primary calyx veins mostly green (or reddish when exposed), often raised; secondary veins obscure; area between veins whitish. Styles 3. Petal limb upper surfaces white or pink. Capsule ellipsoid, oblong or obovate. Seeds reniform, hilum sunken, side flat, with a dorsal groove, testa smooth or papillate.</p></tp:treatment-sec><tp:treatment-sec sec-type="distribution" id="SECID0EIIAG"><title>Distribution and habitat.</title><p>SW Asian, from South Mediterranean Turkey to Armenia southward to Egypt and the Arabian Peninsula and eastward to Pakistan (Fig. <xref ref-type="fig" rid="F7">7</xref>). Most taxa have rather limited distributions, except <italic><tp:taxon-name><tp:taxon-name-part taxon-name-part-type="genus" reg="Silene">S.</tp:taxon-name-part> <tp:taxon-name-part taxon-name-part-type="species" reg="chaetodonta">chaetodonta</tp:taxon-name-part></tp:taxon-name></italic> and <italic><tp:taxon-name><tp:taxon-name-part taxon-name-part-type="genus" reg="Silene">S.</tp:taxon-name-part> <tp:taxon-name-part taxon-name-part-type="species" reg="leyseroides">leyseroides</tp:taxon-name-part></tp:taxon-name></italic> that are found from South-Central Turkey to Afghanistan and from Iraq to Pakistan, respectively. All species grow in dry sandy or gravelly habitats.</p><fig id="F7" position="float" orientation="portrait"><object-id xmlns:xlink="http://www.w3.org/1999/xlink" content-type="doi" xlink:type="simple">10.3897/phytokeys.159.51500.figure7</object-id><object-id xmlns:xlink="http://www.w3.org/1999/xlink" content-type="arpha" xlink:type="simple">AE2E5E96-2356-52D0-B2FC-B71C9B21092E</object-id><label>Figure 7.</label><caption><p>Distribution map of <tp:taxon-name><tp:taxon-name-part taxon-name-part-type="genus" reg="Silene">S.</tp:taxon-name-part> <tp:taxon-name-part taxon-name-part-type="infraspecific-rank">sect.</tp:taxon-name-part> <tp:taxon-name-part taxon-name-part-type="section" reg="Arenosae">Arenosae</tp:taxon-name-part></tp:taxon-name>. Each color code corresponds to one taxon: <bold>A</bold><italic><tp:taxon-name><tp:taxon-name-part taxon-name-part-type="genus" reg="Silene">S.</tp:taxon-name-part> <tp:taxon-name-part taxon-name-part-type="species" reg="arenosa">arenosa</tp:taxon-name-part></tp:taxon-name></italic><bold>B</bold><italic><tp:taxon-name><tp:taxon-name-part taxon-name-part-type="genus" reg="Silene">S.</tp:taxon-name-part> <tp:taxon-name-part taxon-name-part-type="species" reg="austroiranica">austroiranica</tp:taxon-name-part></tp:taxon-name></italic><bold>C</bold><italic><tp:taxon-name><tp:taxon-name-part taxon-name-part-type="genus" reg="Silene">S.</tp:taxon-name-part> <tp:taxon-name-part taxon-name-part-type="species" reg="chaetodonta">chaetodonta</tp:taxon-name-part></tp:taxon-name></italic><bold>D</bold><italic><tp:taxon-name><tp:taxon-name-part taxon-name-part-type="genus" reg="Silene">S.</tp:taxon-name-part> <tp:taxon-name-part taxon-name-part-type="species" reg="exsudans">exsudans</tp:taxon-name-part></tp:taxon-name></italic><bold>E</bold><italic><tp:taxon-name><tp:taxon-name-part taxon-name-part-type="genus" reg="Silene">S.</tp:taxon-name-part> <tp:taxon-name-part taxon-name-part-type="species" reg="georgievskyi">georgievskyi</tp:taxon-name-part></tp:taxon-name></italic><bold>F</bold><italic><tp:taxon-name><tp:taxon-name-part taxon-name-part-type="genus" reg="Silene">S.</tp:taxon-name-part> <tp:taxon-name-part taxon-name-part-type="species" reg="leyseroides">leyseroides</tp:taxon-name-part></tp:taxon-name></italic><bold>G</bold><italic><tp:taxon-name><tp:taxon-name-part taxon-name-part-type="genus" reg="Silene">S.</tp:taxon-name-part> <tp:taxon-name-part taxon-name-part-type="species" reg="linearis">linearis</tp:taxon-name-part></tp:taxon-name></italic><bold>H</bold><tp:taxon-name><tp:taxon-name-part taxon-name-part-type="genus" reg="Silene">S.</tp:taxon-name-part> <tp:taxon-name-part taxon-name-part-type="species" reg="microsperma">microsperma</tp:taxon-name-part> <tp:taxon-name-part taxon-name-part-type="infraspecific-rank">subsp.</tp:taxon-name-part> <tp:taxon-name-part taxon-name-part-type="subspecies" reg="cypria">cypria</tp:taxon-name-part></tp:taxon-name><bold>I</bold><tp:taxon-name><tp:taxon-name-part taxon-name-part-type="genus" reg="Silene">S.</tp:taxon-name-part> <tp:taxon-name-part taxon-name-part-type="species" reg="microsperma">microsperma</tp:taxon-name-part> <tp:taxon-name-part taxon-name-part-type="infraspecific-rank">subsp.</tp:taxon-name-part> <tp:taxon-name-part taxon-name-part-type="subspecies" reg="maritima">maritima</tp:taxon-name-part></tp:taxon-name><bold>J</bold><tp:taxon-name><tp:taxon-name-part taxon-name-part-type="genus" reg="Silene">S.</tp:taxon-name-part> <tp:taxon-name-part taxon-name-part-type="species" reg="microsperma">microsperma</tp:taxon-name-part> <tp:taxon-name-part taxon-name-part-type="infraspecific-rank">subsp.</tp:taxon-name-part> <tp:taxon-name-part taxon-name-part-type="subspecies" reg="microsperma">microsperma</tp:taxon-name-part></tp:taxon-name><bold>K</bold><tp:taxon-name><tp:taxon-name-part taxon-name-part-type="genus" reg="Silene">S.</tp:taxon-name-part> <tp:taxon-name-part taxon-name-part-type="species" reg="microsperma">microsperma</tp:taxon-name-part> <tp:taxon-name-part taxon-name-part-type="infraspecific-rank">subsp.</tp:taxon-name-part> <tp:taxon-name-part taxon-name-part-type="subspecies" reg="modesta">modesta</tp:taxon-name-part></tp:taxon-name><bold>L</bold><italic><tp:taxon-name><tp:taxon-name-part taxon-name-part-type="genus" reg="Silene">S.</tp:taxon-name-part> <tp:taxon-name-part taxon-name-part-type="species" reg="striata">striata</tp:taxon-name-part></tp:taxon-name></italic>.</p></caption><graphic xmlns:xlink="http://www.w3.org/1999/xlink" xlink:href="phytokeys-159-001-g007.jpg" position="float" orientation="portrait" xlink:type="simple" id="oo_447291.jpg"><uri content-type="original_file" xlink:type="simple">https://binary.pensoft.net/fig/447291</uri></graphic></fig></tp:treatment-sec><tp:treatment-sec sec-type="notes" id="SECID0EWPAG"><title>Notes.</title><p><xref ref-type="bibr" rid="B35">Melzheimer (1988)</xref> considers <italic><tp:taxon-name><tp:taxon-name-part taxon-name-part-type="genus" reg="Silene">S.</tp:taxon-name-part> <tp:taxon-name-part taxon-name-part-type="species" reg="rhadinocalyx">rhadinocalyx</tp:taxon-name-part></tp:taxon-name></italic> Stapf [in Akad. Wiss. Wien, Math.-Naturwiss. Kl., Denkschr. 51: 352 (1886)] to belong to this group, but examination of the type led us to conclude that this taxon is closer to either of the SW Anatolian species <italic><tp:taxon-name><tp:taxon-name-part taxon-name-part-type="genus" reg="Silene">S.</tp:taxon-name-part> <tp:taxon-name-part taxon-name-part-type="species" reg="cariensis">cariensis</tp:taxon-name-part></tp:taxon-name></italic> Boiss. or <italic><tp:taxon-name><tp:taxon-name-part taxon-name-part-type="genus" reg="Silene">S.</tp:taxon-name-part> <tp:taxon-name-part taxon-name-part-type="species" reg="vittata">vittata</tp:taxon-name-part></tp:taxon-name></italic> Stapf.</p></tp:treatment-sec><ref-list><ref id="B35"><mixed-citation xmlns:xlink="http://www.w3.org/1999/xlink" xlink:type="simple"><person-group><name name-style="western"><surname>Melzheimer</surname><given-names>V</given-names></name></person-group> (<year>1988</year>) <article-title><italic><tp:taxon-name><tp:taxon-name-part taxon-name-part-type="genus">Silene</tp:taxon-name-part></tp:taxon-name></italic> L.</article-title> In: <person-group><name name-style="western"><surname>Rechinger</surname><given-names>KH</given-names></name></person-group> (<role>Ed.</role>) <issue-title>Flora des iranischen hochlandes und der umrahmenden Gebirge (Persien, Afghanistan, Teile von West-Pakistan, Nord–Iraq, Azerbaidjan, Turkmenistan)): Caryophyllaceae II, Vol.</issue-title><source>163. Akademische Druck- und Verlagsanstalt, Graz</source>, <fpage>341</fpage>–<lpage>508</lpage>.</mixed-citation></ref></ref-list></tp:taxon-treatment>
