# Supplementary material for: Phylogeny and species delimitation in Silene sect. Arenosae (Caryophyllaceae): a new section
Source: PhytoKeys. 2020 Sep 4;159:1–34. doi: 10.3897/phytokeys.159.51500 (PMC7486315; doi:10.3897/phytokeys.159.51500)
Supplement: XML Treatment for Silene arenosa [file phytokeys.159.51500-treatment2.xml]

<!DOCTYPE tp:taxon-treatment
  PUBLIC "-//TaxonX//DTD Taxonomic Treatment Publishing DTD v0 20100105//EN" "tax-treatment-NSO.dtd">
<tp:taxon-treatment xmlns:tp="http://www.plazi.org/taxpub"><tp:treatment-meta><kwd-group><label>Taxon classification</label><kwd><named-content xmlns:xlink="http://www.w3.org/1999/xlink" content-type="kingdom">Plantae</named-content></kwd><kwd><named-content xmlns:xlink="http://www.w3.org/1999/xlink" content-type="order">Caryophyllales</named-content></kwd><kwd><named-content xmlns:xlink="http://www.w3.org/1999/xlink" content-type="family">Caryophyllaceae</named-content></kwd></kwd-group><mixed-citation publication-type="journal"><person-group><name><surname>Eggens</surname><given-names>Frida</given-names></name><name><surname>Jafari</surname><given-names>Farzaneh</given-names></name><name><surname>Thollesson</surname><given-names>Mikael</given-names></name><name><surname>Crameri</surname><given-names>Simon</given-names></name><name><surname>Zarre</surname><given-names>Shahin</given-names></name><name><surname>Oxelman</surname><given-names>Bengt</given-names></name></person-group><article-title>Phylogeny and species delimitation in <tp:taxon-name><tp:taxon-name-part taxon-name-part-type="genus" reg="Silene">Silene</tp:taxon-name-part> <tp:taxon-name-part taxon-name-part-type="infraspecific-rank">sect.</tp:taxon-name-part> <tp:taxon-name-part taxon-name-part-type="section" reg="Arenosae">Arenosae</tp:taxon-name-part></tp:taxon-name> (<tp:taxon-name><tp:taxon-name-part taxon-name-part-type="family">Caryophyllaceae</tp:taxon-name-part></tp:taxon-name>): a new section</article-title><source>PhytoKeys</source><day>04</day><month>9</month><year>2020</year><volume>159</volume><fpage>1</fpage><lpage>34</lpage><pub-id pub-id-type="doi">10.3897/phytokeys.159.51500</pub-id></mixed-citation></tp:treatment-meta><tp:nomenclature><label>1.</label><tp:taxon-name><object-id xmlns:xlink="http://www.w3.org/1999/xlink" content-type="arpha" xlink:type="simple">032D319C-0B0E-5C74-BE7A-11EA1833D99A</object-id>
              <tp:taxon-name-part taxon-name-part-type="genus" reg="Silene">Silene</tp:taxon-name-part>
              <tp:taxon-name-part taxon-name-part-type="species" reg="arenosa">arenosa</tp:taxon-name-part>
            </tp:taxon-name><tp:taxon-authority>K.Koch, Linnaea 15: 711. 1841.</tp:taxon-authority><tp:nomenclature-citation-list><tp:nomenclature-citation><tp:taxon-name>
                  <tp:taxon-name-part taxon-name-part-type="genus" reg="Silene"/>
                  <tp:taxon-name-part taxon-name-part-type="species" reg="kowalenskyi"/>
                </tp:taxon-name><comment>= <tp:taxon-name><tp:taxon-name-part taxon-name-part-type="genus" reg="Silene">Silene</tp:taxon-name-part> <tp:taxon-name-part taxon-name-part-type="species" reg="kowalenskyi">kowalenskyi</tp:taxon-name-part></tp:taxon-name> Stschegl., Bull. Soc. Nat. Mosc. 26: 322. 1853. – Type: Tab. V.f.1. (neotype designated here: [Azerbaijan] Inter Nachitschevan et Ordubad, Kowalensky s.n. G-BOIS! [G00544651]) </comment></tp:nomenclature-citation></tp:nomenclature-citation-list></tp:nomenclature><tp:treatment-sec sec-type="material" id="SECID0EVBBG"><title>Type.</title><p>[Azerbaijan], Prope flumen Araxin in arena frequenter, [1837, 1838], <italic>K.Koch 873</italic> (lectotype, designated by Lazkov in Caucasian Flora conspectus 3(2): 208. 2012, LE! [LE01051368]; syntypes: [Azerbaijan], Araxon, annu 1838, LE! [LE01051369]; B destroyed?).</p></tp:treatment-sec><tp:treatment-sec sec-type="description" id="SECID0E4BBG"><title>Description.</title><p>(5.0–)10.0–30.0 cm tall, spreading or rarely erect. Stem papillate throughout, pubescent in lower part, glabrous but with sessile glands in upper part; with 2–3 distinct internodes, the uppermost internode1.5–4.0 cm long and obviously longer than the next upper internode. Basal leaves oblanceolate, glabrous. Cauline leaves linear or lanceolate 10.0–40.0 × 2.0–4.0 mm, glabrous or slightly papillate. Calyx 10.0–14.0 mm long, cylindrical at anthesis and clavate in fruit, glabrous, slightly papillate; teeth unequal; shorter ones 1.0–1.5 mm long, ovate, mucronate; longer ones 1.5–2.0 mm, ovate, acuminate; marginal hairs short (up to 0.5 mm), sparse. Inflorescence non-divaricate, branch axile (much) less than 90°. Petal claws 6.0–7.5 mm long, glabrous; limbs 2.0–3.0 mm long, emarginate or bifid, upper-surface pink, lobes linear, petal limbs cleft to middle or more; coronal scales 0.4–0.5 mm long, ovate, apex entire. Anthophore 4.0–5.0 mm long, glabrous. Anthers exserted; filaments 7.0–8.0 mm long, glabrous. Styles exserted. First pedicel 1.0–3.0 cm in flower, 2.0–3.5 cm in fruit, spreading, glabrous, apex mostly geniculate or antrorse. Capsule 6.0–8.0 mm long, oblong or ellipsoid, fragile, opaque. Seeds 0.5–0.8 mm wide, 0.5–0.7 mm high, testa smooth.</p></tp:treatment-sec><tp:treatment-sec sec-type="distribution" id="SECID0ECCBG"><title>Distribution.</title><p>Armenia, Azerbaijan (Nachitchevan), NW Iran (Fig. <xref ref-type="fig" rid="F7">7</xref>).</p></tp:treatment-sec><tp:treatment-sec sec-type="notes" id="SECID0EMCBG"><title>Notes.</title><p>The two accessions form a strongly supported clade in all trees (PP = 1.00, Fig. <xref ref-type="fig" rid="F1">1</xref>; PP = 1.00 <abbrev xmlns:xlink="http://www.w3.org/1999/xlink" xlink:title="Maximum parsimony bootstrap" id="ABBRID0EWCBG" xlink:type="simple">MPB</abbrev> = 100% MLB = 100%, Fig. <xref ref-type="fig" rid="F3">3</xref>; PP = 1.00 <abbrev xmlns:xlink="http://www.w3.org/1999/xlink" xlink:title="Maximum parsimony bootstrap" id="ABBRID0E5CBG" xlink:type="simple">MPB</abbrev> = 98% MLB = 98%, Fig. <xref ref-type="fig" rid="F4">4</xref>; PP = 1.00 <abbrev xmlns:xlink="http://www.w3.org/1999/xlink" xlink:title="Maximum parsimony bootstrap" id="ABBRID0EGDBG" xlink:type="simple">MPB</abbrev> = 99% MLB = 100%, Fig. <xref ref-type="fig" rid="F5">5</xref>). Despite its geographical, morphological and phylogenetic distinctiveness, this taxon has been confused with <italic><tp:taxon-name><tp:taxon-name-part taxon-name-part-type="genus" reg="Silene">S.</tp:taxon-name-part> <tp:taxon-name-part taxon-name-part-type="species" reg="leyseroides">leyseroides</tp:taxon-name-part></tp:taxon-name></italic> (<xref ref-type="bibr" rid="B35">Melzheimer 1988</xref>: as synonym, <xref ref-type="bibr" rid="B56">Schischkin 1936</xref>). The two species are superficially similar; both have spreading stems and pedicels that are upturned (or geniculate) at apex in fruit, so that all capsules are vertical although the pedicel may be almost horizontal. However, <italic><tp:taxon-name><tp:taxon-name-part taxon-name-part-type="genus" reg="Silene">S.</tp:taxon-name-part> <tp:taxon-name-part taxon-name-part-type="species" reg="arenosa">arenosa</tp:taxon-name-part></tp:taxon-name></italic> is readily distinguished by the shorter, mucronate and sparsely ciliate (not acuminate and densely ciliate) calyx teeth and the glabrous anthophore from <italic><tp:taxon-name><tp:taxon-name-part taxon-name-part-type="genus" reg="Silene">S.</tp:taxon-name-part> <tp:taxon-name-part taxon-name-part-type="species" reg="leyseroides">leyseroides</tp:taxon-name-part></tp:taxon-name></italic>. It also has smaller petals that are almost completely included within the calyx, and the petal limb is sometimes emarginate rather than bilobed. We have not seen any material of <italic><tp:taxon-name><tp:taxon-name-part taxon-name-part-type="genus" reg="Silene">S.</tp:taxon-name-part> <tp:taxon-name-part taxon-name-part-type="species" reg="arenosa">arenosa</tp:taxon-name-part></tp:taxon-name></italic> from any other area than Armenia, Azerbaijan (more specifically the region Nachitchevan), and Iran (close to the borders to Armenia, Turkey, and Nachitchevan), whereas <italic><tp:taxon-name><tp:taxon-name-part taxon-name-part-type="genus" reg="Silene">S.</tp:taxon-name-part> <tp:taxon-name-part taxon-name-part-type="species" reg="leyseroides">leyseroides</tp:taxon-name-part></tp:taxon-name></italic> appears to be allopatric and grows mainly in the Zagros Mountain range and in E Afghanistan/NW Pakistan (see Fig. <xref ref-type="fig" rid="F7">7</xref>).</p><p>The seeds of <italic><tp:taxon-name><tp:taxon-name-part taxon-name-part-type="genus" reg="Silene">S.</tp:taxon-name-part> <tp:taxon-name-part taxon-name-part-type="species" reg="arenosa">arenosa</tp:taxon-name-part></tp:taxon-name></italic> are possibly more shining on the surface, instead of the greyish, dull surface that is the common condition for <italic><tp:taxon-name><tp:taxon-name-part taxon-name-part-type="genus" reg="Silene">Silene</tp:taxon-name-part></tp:taxon-name></italic> seeds, but we have seen too few specimens with seeds to draw definitive conclusions. The green midpart of the calyx teeth is narrow, which can make the teeth look lanceolate rather than ovate. Collections from near the border between Iran and Turkey have calyces which are densely papillose in upper parts.</p></tp:treatment-sec><tp:treatment-sec><!--Section generated to contain objects referenced in tp:taxon-treatment.--><fig id="F7" position="float" orientation="portrait"><object-id xmlns:xlink="http://www.w3.org/1999/xlink" content-type="doi" xlink:type="simple">10.3897/phytokeys.159.51500.figure7</object-id><object-id xmlns:xlink="http://www.w3.org/1999/xlink" content-type="arpha" xlink:type="simple">AE2E5E96-2356-52D0-B2FC-B71C9B21092E</object-id><label>Figure 7.</label><caption><p>Distribution map of <tp:taxon-name><tp:taxon-name-part taxon-name-part-type="genus" reg="Silene">S.</tp:taxon-name-part> <tp:taxon-name-part taxon-name-part-type="infraspecific-rank">sect.</tp:taxon-name-part> <tp:taxon-name-part taxon-name-part-type="section" reg="Arenosae">Arenosae</tp:taxon-name-part></tp:taxon-name>. Each color code corresponds to one taxon: <bold>A</bold><italic><tp:taxon-name><tp:taxon-name-part taxon-name-part-type="genus" reg="Silene">S.</tp:taxon-name-part> <tp:taxon-name-part taxon-name-part-type="species" reg="arenosa">arenosa</tp:taxon-name-part></tp:taxon-name></italic><bold>B</bold><italic><tp:taxon-name><tp:taxon-name-part taxon-name-part-type="genus" reg="Silene">S.</tp:taxon-name-part> <tp:taxon-name-part taxon-name-part-type="species" reg="austroiranica">austroiranica</tp:taxon-name-part></tp:taxon-name></italic><bold>C</bold><italic><tp:taxon-name><tp:taxon-name-part taxon-name-part-type="genus" reg="Silene">S.</tp:taxon-name-part> <tp:taxon-name-part taxon-name-part-type="species" reg="chaetodonta">chaetodonta</tp:taxon-name-part></tp:taxon-name></italic><bold>D</bold><italic><tp:taxon-name><tp:taxon-name-part taxon-name-part-type="genus" reg="Silene">S.</tp:taxon-name-part> <tp:taxon-name-part taxon-name-part-type="species" reg="exsudans">exsudans</tp:taxon-name-part></tp:taxon-name></italic><bold>E</bold><italic><tp:taxon-name><tp:taxon-name-part taxon-name-part-type="genus" reg="Silene">S.</tp:taxon-name-part> <tp:taxon-name-part taxon-name-part-type="species" reg="georgievskyi">georgievskyi</tp:taxon-name-part></tp:taxon-name></italic><bold>F</bold><italic><tp:taxon-name><tp:taxon-name-part taxon-name-part-type="genus" reg="Silene">S.</tp:taxon-name-part> <tp:taxon-name-part taxon-name-part-type="species" reg="leyseroides">leyseroides</tp:taxon-name-part></tp:taxon-name></italic><bold>G</bold><italic><tp:taxon-name><tp:taxon-name-part taxon-name-part-type="genus" reg="Silene">S.</tp:taxon-name-part> <tp:taxon-name-part taxon-name-part-type="species" reg="linearis">linearis</tp:taxon-name-part></tp:taxon-name></italic><bold>H</bold><tp:taxon-name><tp:taxon-name-part taxon-name-part-type="genus" reg="Silene">S.</tp:taxon-name-part> <tp:taxon-name-part taxon-name-part-type="species" reg="microsperma">microsperma</tp:taxon-name-part> <tp:taxon-name-part taxon-name-part-type="infraspecific-rank">subsp.</tp:taxon-name-part> <tp:taxon-name-part taxon-name-part-type="subspecies" reg="cypria">cypria</tp:taxon-name-part></tp:taxon-name><bold>I</bold><tp:taxon-name><tp:taxon-name-part taxon-name-part-type="genus" reg="Silene">S.</tp:taxon-name-part> <tp:taxon-name-part taxon-name-part-type="species" reg="microsperma">microsperma</tp:taxon-name-part> <tp:taxon-name-part taxon-name-part-type="infraspecific-rank">subsp.</tp:taxon-name-part> <tp:taxon-name-part taxon-name-part-type="subspecies" reg="maritima">maritima</tp:taxon-name-part></tp:taxon-name><bold>J</bold><tp:taxon-name><tp:taxon-name-part taxon-name-part-type="genus" reg="Silene">S.</tp:taxon-name-part> <tp:taxon-name-part taxon-name-part-type="species" reg="microsperma">microsperma</tp:taxon-name-part> <tp:taxon-name-part taxon-name-part-type="infraspecific-rank">subsp.</tp:taxon-name-part> <tp:taxon-name-part taxon-name-part-type="subspecies" reg="microsperma">microsperma</tp:taxon-name-part></tp:taxon-name><bold>K</bold><tp:taxon-name><tp:taxon-name-part taxon-name-part-type="genus" reg="Silene">S.</tp:taxon-name-part> <tp:taxon-name-part taxon-name-part-type="species" reg="microsperma">microsperma</tp:taxon-name-part> <tp:taxon-name-part taxon-name-part-type="infraspecific-rank">subsp.</tp:taxon-name-part> <tp:taxon-name-part taxon-name-part-type="subspecies" reg="modesta">modesta</tp:taxon-name-part></tp:taxon-name><bold>L</bold><italic><tp:taxon-name><tp:taxon-name-part taxon-name-part-type="genus" reg="Silene">S.</tp:taxon-name-part> <tp:taxon-name-part taxon-name-part-type="species" reg="striata">striata</tp:taxon-name-part></tp:taxon-name></italic>.</p></caption><graphic xmlns:xlink="http://www.w3.org/1999/xlink" xlink:href="phytokeys-159-001-g007.jpg" position="float" orientation="portrait" xlink:type="simple" id="oo_447291.jpg"><uri content-type="original_file" xlink:type="simple">https://binary.pensoft.net/fig/447291</uri></graphic></fig><fig id="F1" position="float" orientation="portrait"><object-id xmlns:xlink="http://www.w3.org/1999/xlink" content-type="doi" xlink:type="simple">10.3897/phytokeys.159.51500.figure1</object-id><object-id xmlns:xlink="http://www.w3.org/1999/xlink" content-type="arpha" xlink:type="simple">634F7644-FF21-556A-8E4B-E80C0BE672FC</object-id><label>Figure 1.</label><caption><p>Species tree from two STACEY runs and three unlinked regions (ITS, <italic>RPB2</italic>, <italic>rps16</italic>). Posterior probabilities &gt;0.75 are shown above branches. The number following the taxonomic name is the specimen ID (Suppl. material <xref ref-type="supplementary-material" rid="S1">1</xref>). Scale bar reﬂects the number of substitutions per site.</p></caption><graphic xmlns:xlink="http://www.w3.org/1999/xlink" xlink:href="phytokeys-159-001-g001.jpg" position="float" orientation="portrait" xlink:type="simple" id="oo_447285.jpg"><uri content-type="original_file" xlink:type="simple">https://binary.pensoft.net/fig/447285</uri></graphic></fig><supplementary-material xmlns:xlink="http://www.w3.org/1999/xlink" id="S1" position="float" orientation="portrait" xlink:type="simple"><object-id content-type="doi" xlink:type="simple">10.3897/phytokeys.159.51500.suppl1</object-id><object-id content-type="arpha" xlink:type="simple">24FC93EC-186B-5FA9-A00A-1A5BC72D6A04</object-id><label>Supplementary material 1</label><caption><p>Material used for phylogenetic analyses</p></caption><statement content-type="dataType"><label>Data type</label><p>Table including vouchers</p></statement><media xlink:href="phytokeys-159-001-s001.rtf" mimetype="application" mime-subtype="rtf" position="float" orientation="portrait" xlink:type="simple" id="oo_447292.rtf"><uri content-type="original_file" xlink:type="simple">https://binary.pensoft.net/file/447292</uri></media><permissions><license xlink:type="simple"><license-p>This dataset is made available under the Open Database License (http://opendatacommons.org/licenses/odbl/1.0/). The Open Database License (ODbL) is a license agreement intended to allow users to freely share, modify, and use this Dataset while maintaining this same freedom for others, provided that the original source and author(s) are credited.</license-p></license></permissions><attrib specific-use="authors">Frida Eggens, Farzaneh Jafari, Mikael Thollesson, Simon Crameri, Shahin Zarre, Bengt Oxelman</attrib></supplementary-material><fig id="F3" position="float" orientation="portrait"><object-id xmlns:xlink="http://www.w3.org/1999/xlink" content-type="doi" xlink:type="simple">10.3897/phytokeys.159.51500.figure3</object-id><object-id xmlns:xlink="http://www.w3.org/1999/xlink" content-type="arpha" xlink:type="simple">B0B4445E-61E2-539B-8E26-658615983F58</object-id><label>Figure 3.</label><caption><p>Phylogenetic tree resulting from Bayesian analysis of the ITS sequences including 76 taxa. The trees were summarized in a 50% majority-rule consensus tree with the posterior probabilities (PP) indicated above branches. Bootstrap support values (&gt;75%) based on <abbrev xmlns:xlink="http://www.w3.org/1999/xlink" xlink:title="Maximum Parsimony" id="ABBRID0E4RAE" xlink:type="simple">MP</abbrev> and <abbrev xmlns:xlink="http://www.w3.org/1999/xlink" xlink:title="Maximum likelihood" id="ABBRID0EBSAE" xlink:type="simple">ML</abbrev> are noted below branches, respectively. The numbers following the taxonomic name indicate the specimen ID and Genbank numbers (Suppl. material <xref ref-type="supplementary-material" rid="S1">1</xref>), respectively.</p></caption><graphic xmlns:xlink="http://www.w3.org/1999/xlink" xlink:href="phytokeys-159-001-g003.jpg" position="float" orientation="portrait" xlink:type="simple" id="oo_447287.jpg"><uri content-type="original_file" xlink:type="simple">https://binary.pensoft.net/fig/447287</uri></graphic></fig><fig id="F4" position="float" orientation="portrait"><object-id xmlns:xlink="http://www.w3.org/1999/xlink" content-type="doi" xlink:type="simple">10.3897/phytokeys.159.51500.figure4</object-id><object-id xmlns:xlink="http://www.w3.org/1999/xlink" content-type="arpha" xlink:type="simple">03E32868-60B8-5FCA-ACBA-E25904910087</object-id><label>Figure 4.</label><caption><p>Phylogenetic tree resulting from Bayesian analysis of the <italic>rps16</italic> sequences including 71 taxa. The trees were summarized in a 50% majority-rule consensus tree with the posterior probabilities (PP) indicated above branches. Bootstrap support values (&gt;75%) based on <abbrev xmlns:xlink="http://www.w3.org/1999/xlink" xlink:title="Maximum Parsimony" id="ABBRID0E4TAE" xlink:type="simple">MP</abbrev> and <abbrev xmlns:xlink="http://www.w3.org/1999/xlink" xlink:title="Maximum likelihood" id="ABBRID0EBUAE" xlink:type="simple">ML</abbrev> are noted below branches, respectively. The numbers following the taxonomic name indicate the specimen ID and Genbank numbers (Suppl. material <xref ref-type="supplementary-material" rid="S1">1</xref>), respectively.</p></caption><graphic xmlns:xlink="http://www.w3.org/1999/xlink" xlink:href="phytokeys-159-001-g004.jpg" position="float" orientation="portrait" xlink:type="simple" id="oo_447288.jpg"><uri content-type="original_file" xlink:type="simple">https://binary.pensoft.net/fig/447288</uri></graphic></fig><fig id="F5" position="float" orientation="portrait"><object-id xmlns:xlink="http://www.w3.org/1999/xlink" content-type="doi" xlink:type="simple">10.3897/phytokeys.159.51500.figure5</object-id><object-id xmlns:xlink="http://www.w3.org/1999/xlink" content-type="arpha" xlink:type="simple">A3F58CE4-FA5D-51DD-8DFD-29BCE00E87B3</object-id><label>Figure 5.</label><caption><p>Phylogenetic tree resulting from Bayesian analysis of the <italic>RPB2</italic> sequences including 76 taxa. The trees were summarized in a 50% majority-rule consensus tree with the posterior probabilities (PP) indicated above branches. Bootstrap support values (&gt;75%) based on <abbrev xmlns:xlink="http://www.w3.org/1999/xlink" xlink:title="Maximum Parsimony" id="ABBRID0EYUAE" xlink:type="simple">MP</abbrev> and <abbrev xmlns:xlink="http://www.w3.org/1999/xlink" xlink:title="Maximum likelihood" id="ABBRID0E3UAE" xlink:type="simple">ML</abbrev> are noted below branches, respectively. The numbers following the taxonomic name indicate the specimen ID and Genbank numbers (Suppl. material <xref ref-type="supplementary-material" rid="S1">1</xref>), respectively.</p></caption><graphic xmlns:xlink="http://www.w3.org/1999/xlink" xlink:href="phytokeys-159-001-g005.jpg" position="float" orientation="portrait" xlink:type="simple" id="oo_447289.jpg"><uri content-type="original_file" xlink:type="simple">https://binary.pensoft.net/fig/447289</uri></graphic></fig></tp:treatment-sec><ref-list><ref id="B35"><mixed-citation xmlns:xlink="http://www.w3.org/1999/xlink" xlink:type="simple"><person-group><name name-style="western"><surname>Melzheimer</surname><given-names>V</given-names></name></person-group> (<year>1988</year>) <article-title><italic><tp:taxon-name><tp:taxon-name-part taxon-name-part-type="genus">Silene</tp:taxon-name-part></tp:taxon-name></italic> L.</article-title> In: <person-group><name name-style="western"><surname>Rechinger</surname><given-names>KH</given-names></name></person-group> (<role>Ed.</role>) <issue-title>Flora des iranischen hochlandes und der umrahmenden Gebirge (Persien, Afghanistan, Teile von West-Pakistan, Nord–Iraq, Azerbaidjan, Turkmenistan)): Caryophyllaceae II, Vol.</issue-title><source>163. Akademische Druck- und Verlagsanstalt, Graz</source>, <fpage>341</fpage>–<lpage>508</lpage>.</mixed-citation></ref><ref id="B56"><mixed-citation xmlns:xlink="http://www.w3.org/1999/xlink" xlink:type="simple"><person-group><name name-style="western"><surname>Schischkin</surname><given-names>B</given-names></name></person-group> (<year>1936</year>) <article-title><italic><tp:taxon-name><tp:taxon-name-part taxon-name-part-type="genus">Silene</tp:taxon-name-part></tp:taxon-name></italic> L.</article-title> In: <person-group><name name-style="western"><surname>Komarov</surname><given-names>V</given-names></name><name name-style="western"><surname>Schischkin</surname><given-names>B</given-names></name></person-group> (<role>Eds</role>) <issue-title>Flora of the USSR, vol.</issue-title><source>6. Izdatel’stvo Akademii Nauk USSR, Leningrad</source>, <fpage>442</fpage>–<lpage>528</lpage>. [in Russian]</mixed-citation></ref></ref-list></tp:taxon-treatment>
