# Supplementary material for: Phylogeny and species delimitation in Silene sect. Arenosae (Caryophyllaceae): a new section
Source: PhytoKeys. 2020 Sep 4;159:1–34. doi: 10.3897/phytokeys.159.51500 (PMC7486315; doi:10.3897/phytokeys.159.51500)
Supplement: XML Treatment for Silene leyseroides [file phytokeys.159.51500-treatment3.xml]

<!DOCTYPE tp:taxon-treatment
  PUBLIC "-//TaxonX//DTD Taxonomic Treatment Publishing DTD v0 20100105//EN" "tax-treatment-NSO.dtd">
<tp:taxon-treatment xmlns:tp="http://www.plazi.org/taxpub"><tp:treatment-meta><kwd-group><label>Taxon classification</label><kwd><named-content xmlns:xlink="http://www.w3.org/1999/xlink" content-type="kingdom">Plantae</named-content></kwd><kwd><named-content xmlns:xlink="http://www.w3.org/1999/xlink" content-type="order">Caryophyllales</named-content></kwd><kwd><named-content xmlns:xlink="http://www.w3.org/1999/xlink" content-type="family">Caryophyllaceae</named-content></kwd></kwd-group><mixed-citation publication-type="journal"><person-group><name><surname>Eggens</surname><given-names>Frida</given-names></name><name><surname>Jafari</surname><given-names>Farzaneh</given-names></name><name><surname>Thollesson</surname><given-names>Mikael</given-names></name><name><surname>Crameri</surname><given-names>Simon</given-names></name><name><surname>Zarre</surname><given-names>Shahin</given-names></name><name><surname>Oxelman</surname><given-names>Bengt</given-names></name></person-group><article-title>Phylogeny and species delimitation in <tp:taxon-name><tp:taxon-name-part taxon-name-part-type="genus" reg="Silene">Silene</tp:taxon-name-part> <tp:taxon-name-part taxon-name-part-type="infraspecific-rank">sect.</tp:taxon-name-part> <tp:taxon-name-part taxon-name-part-type="section" reg="Arenosae">Arenosae</tp:taxon-name-part></tp:taxon-name> (<tp:taxon-name><tp:taxon-name-part taxon-name-part-type="family">Caryophyllaceae</tp:taxon-name-part></tp:taxon-name>): a new section</article-title><source>PhytoKeys</source><day>04</day><month>9</month><year>2020</year><volume>159</volume><fpage>1</fpage><lpage>34</lpage><pub-id pub-id-type="doi">10.3897/phytokeys.159.51500</pub-id></mixed-citation></tp:treatment-meta><tp:nomenclature><label>2.</label><tp:taxon-name><object-id xmlns:xlink="http://www.w3.org/1999/xlink" content-type="arpha" xlink:type="simple">E5505054-82BE-5B77-A40C-087A5BC448F5</object-id>
              <tp:taxon-name-part taxon-name-part-type="genus" reg="Silene">Silene</tp:taxon-name-part>
              <tp:taxon-name-part taxon-name-part-type="species" reg="leyseroides">leyseroides</tp:taxon-name-part>
            </tp:taxon-name><tp:taxon-authority>Boiss., Diagn. Pl. Orient. 1:41. 1843.</tp:taxon-authority><tp:nomenclature-citation-list><tp:nomenclature-citation><tp:taxon-name>
                  <tp:taxon-name-part taxon-name-part-type="genus" reg="Silene"/>
                  <tp:taxon-name-part taxon-name-part-type="species" reg="salsa"/>
                </tp:taxon-name><comment>= <tp:taxon-name><tp:taxon-name-part taxon-name-part-type="genus" reg="Silene">Silene</tp:taxon-name-part> <tp:taxon-name-part taxon-name-part-type="species" reg="salsa">salsa</tp:taxon-name-part></tp:taxon-name> Boiss., Diagn. Pl. Orient. 8:77. 1849. – Type: [Iran], Hab. in solo salso ad lacum Nemek Derja prope Schiras, 1 April 1842, <italic>K.G.T. Kotschy</italic>, <italic>pl. Pers. austr. 453</italic> (lectotype, designated here: G-BOIS! [G00544649], isolectotypes: G! [G00226818, G00226819, G00226820], C! [C10009174, C10009175], K! [K000728456], WAG! [WAG0191878]) </comment></tp:nomenclature-citation></tp:nomenclature-citation-list></tp:nomenclature><tp:treatment-sec sec-type="material" id="SECID0EGIBG"><title>Type.</title><p>[Iraq], Hab. ad Babylonem [in deserto Babylonia], <italic>Aucher Eloy</italic>, <italic>pl. exs. 448</italic> (lectotype, designated here: G-BOIS! [G00544647]; isolectotypes: G! [G00226728, G00226729], K! [K000728455]).</p></tp:treatment-sec><tp:treatment-sec sec-type="description" id="SECID0EQIBG"><title>Description.</title><p>5.0–35.0 cm tall, spreading or rarely erect. Stem pubescent in lower part, more or less glabrous with sessile glands in upper part; with 3–5 distinct internodes, the uppermost internode (1.0–)2.0–3.0(–4.0) cm long and obviously longer than the next upper internode. Basal leaves oblanceolate or lanceolate 10.0–30.0 × 1.0–3.0 mm, pubescent, scabrous. Cauline leaves linear or lanceolate 20.0–35.0 × 2.0–3.0 mm, pubescent, scabrous. Calyx (8.0–)9.0–13.0(–14.0) mm long, cylindrical at anthesis and clavate in fruit, rarely glabrous, or pubescent; teeth unequal; shorter ones 1.0–2.0 mm, lanceolate, acuminate; longer ones 2.0–3.0(–4.0) mm, lanceolate, acuminate; marginal hairs long (longer than 0.5 mm), dense. Inflorescence divaricate, branch axile usually &gt; 90°. Petal claws 6.0–7.0 mm long, glabrous; limbs 4.0–7.0 mm long, bifid, upper-surface pink, lobes linear, divergent, petal limbs cleft to middle or more, lower-surface carmine or green; coronal scales 0.8–1.1 mm long, ovate, apex entire or slightly dentate. Anthophore (4.0–) 5.0–7.0 mm long, densely puberulent. Anthers exserted; filaments 7.0–8.0 mm long, glabrous. Styles exserted. First pedicel 1.0–3.0 cm in flower, 2.0–4.0 cm in fruit, spreading, glabrous, apex usually geniculate, or antrorse. Capsule 6.0–8.0 mm long, oblong or ellipsoid, fragile, opaque. Seeds 0.6–0.9 mm wide, 0.4–0.6 mm high, testa smooth.</p></tp:treatment-sec><tp:treatment-sec sec-type="distribution" id="SECID0EVIBG"><title>Distribution.</title><p>Iraq, Iran, Kuwait, Afghanistan and Pakistan (mainly in the Zagros range of Iran and in E Afganistan/NW Pakistan) (Fig. <xref ref-type="fig" rid="F7">7</xref>).</p></tp:treatment-sec><tp:treatment-sec sec-type="notes" id="SECID0E6IBG"><title>Notes.</title><p>This species is recognized by a spreading growth form with many branches from the base, upturned (or geniculate) pedicels at apex in fruit and narrowly lanceolate calyx teeth. The calyx veins are often reddish or purplish in dried material (probably green in fresh state). The petal lobes are linear and divergent.</p><p>The specimens from the eastern parts of the distribution area tend to have less pubescent calyces (sparsely puberulous or almost glabrous) and are less pubescent on stem and leaves. However, a specimen from NE Saudi Arabia (Mandaville 1645 BM) is almost glabrous on calyces and puberulous on stem and leaves.</p><p>From the original description, <italic><tp:taxon-name><tp:taxon-name-part taxon-name-part-type="genus" reg="Silene">S.</tp:taxon-name-part> <tp:taxon-name-part taxon-name-part-type="species" reg="cabulica">cabulica</tp:taxon-name-part></tp:taxon-name></italic> Bornm. [in Engl. Jahrb. 46, 221–222 (1934), type from around Kabul) seems to be very similar to <italic><tp:taxon-name><tp:taxon-name-part taxon-name-part-type="genus" reg="Silene">S.</tp:taxon-name-part> <tp:taxon-name-part taxon-name-part-type="species" reg="leyseroides">leyseroides</tp:taxon-name-part></tp:taxon-name></italic>. We have, however, not been able to trace any type material and propose that the type was destroyed in B. Both <xref ref-type="bibr" rid="B21">Ghazanfar and Nasir (1986)</xref> and <xref ref-type="bibr" rid="B35">Melzheimer (1988)</xref> mention <italic><tp:taxon-name><tp:taxon-name-part taxon-name-part-type="genus" reg="Silene">S.</tp:taxon-name-part> <tp:taxon-name-part taxon-name-part-type="species" reg="cabulica">cabulica</tp:taxon-name-part></tp:taxon-name></italic> as dubious.</p><p>The <italic><tp:taxon-name><tp:taxon-name-part taxon-name-part-type="genus" reg="Silene">S.</tp:taxon-name-part> <tp:taxon-name-part taxon-name-part-type="species" reg="leyseroides">leyseroides</tp:taxon-name-part></tp:taxon-name></italic> clade is strongly supported (PP = 1.00, Fig. <xref ref-type="fig" rid="F1">1</xref>; PP = 1.00 <abbrev xmlns:xlink="http://www.w3.org/1999/xlink" xlink:title="Maximum parsimony bootstrap" id="ABBRID0EBLBG" xlink:type="simple">MPB</abbrev> = 100%, MLB = 100%, Fig. <xref ref-type="fig" rid="F3">3</xref>; PP = 1.00 <abbrev xmlns:xlink="http://www.w3.org/1999/xlink" xlink:title="Maximum parsimony bootstrap" id="ABBRID0EJLBG" xlink:type="simple">MPB</abbrev> = 96% MLB = 98%, Fig. <xref ref-type="fig" rid="F4">4</xref>; PP = 1.00 <abbrev xmlns:xlink="http://www.w3.org/1999/xlink" xlink:title="Maximum parsimony bootstrap" id="ABBRID0ERLBG" xlink:type="simple">MPB</abbrev> = 91% MLB = 95%, Fig. <xref ref-type="fig" rid="F5">5</xref>). Three of the <italic><tp:taxon-name><tp:taxon-name-part taxon-name-part-type="genus" reg="Silene">S.</tp:taxon-name-part> <tp:taxon-name-part taxon-name-part-type="species" reg="leyseroides">leyseroides</tp:taxon-name-part></tp:taxon-name> RPB2</italic> sequences (from Iran, Iraq and Kuwait) share a unique 252 bp insertion. Interestingly, this insertion is not found in the specimen from Afghanistan. The accessions from Iran, Iraq and Kuwait form a strongly supported clade (PP = 1.00 <abbrev xmlns:xlink="http://www.w3.org/1999/xlink" xlink:title="Maximum parsimony bootstrap" id="ABBRID0EFMBG" xlink:type="simple">MPB</abbrev> = 100%, MLB = 100% Fig. <xref ref-type="fig" rid="F5">5</xref>).</p></tp:treatment-sec><tp:treatment-sec><!--Section generated to contain objects referenced in tp:taxon-treatment.--><fig id="F7" position="float" orientation="portrait"><object-id xmlns:xlink="http://www.w3.org/1999/xlink" content-type="doi" xlink:type="simple">10.3897/phytokeys.159.51500.figure7</object-id><object-id xmlns:xlink="http://www.w3.org/1999/xlink" content-type="arpha" xlink:type="simple">AE2E5E96-2356-52D0-B2FC-B71C9B21092E</object-id><label>Figure 7.</label><caption><p>Distribution map of <tp:taxon-name><tp:taxon-name-part taxon-name-part-type="genus" reg="Silene">S.</tp:taxon-name-part> <tp:taxon-name-part taxon-name-part-type="infraspecific-rank">sect.</tp:taxon-name-part> <tp:taxon-name-part taxon-name-part-type="section" reg="Arenosae">Arenosae</tp:taxon-name-part></tp:taxon-name>. Each color code corresponds to one taxon: <bold>A</bold><italic><tp:taxon-name><tp:taxon-name-part taxon-name-part-type="genus" reg="Silene">S.</tp:taxon-name-part> <tp:taxon-name-part taxon-name-part-type="species" reg="arenosa">arenosa</tp:taxon-name-part></tp:taxon-name></italic><bold>B</bold><italic><tp:taxon-name><tp:taxon-name-part taxon-name-part-type="genus" reg="Silene">S.</tp:taxon-name-part> <tp:taxon-name-part taxon-name-part-type="species" reg="austroiranica">austroiranica</tp:taxon-name-part></tp:taxon-name></italic><bold>C</bold><italic><tp:taxon-name><tp:taxon-name-part taxon-name-part-type="genus" reg="Silene">S.</tp:taxon-name-part> <tp:taxon-name-part taxon-name-part-type="species" reg="chaetodonta">chaetodonta</tp:taxon-name-part></tp:taxon-name></italic><bold>D</bold><italic><tp:taxon-name><tp:taxon-name-part taxon-name-part-type="genus" reg="Silene">S.</tp:taxon-name-part> <tp:taxon-name-part taxon-name-part-type="species" reg="exsudans">exsudans</tp:taxon-name-part></tp:taxon-name></italic><bold>E</bold><italic><tp:taxon-name><tp:taxon-name-part taxon-name-part-type="genus" reg="Silene">S.</tp:taxon-name-part> <tp:taxon-name-part taxon-name-part-type="species" reg="georgievskyi">georgievskyi</tp:taxon-name-part></tp:taxon-name></italic><bold>F</bold><italic><tp:taxon-name><tp:taxon-name-part taxon-name-part-type="genus" reg="Silene">S.</tp:taxon-name-part> <tp:taxon-name-part taxon-name-part-type="species" reg="leyseroides">leyseroides</tp:taxon-name-part></tp:taxon-name></italic><bold>G</bold><italic><tp:taxon-name><tp:taxon-name-part taxon-name-part-type="genus" reg="Silene">S.</tp:taxon-name-part> <tp:taxon-name-part taxon-name-part-type="species" reg="linearis">linearis</tp:taxon-name-part></tp:taxon-name></italic><bold>H</bold><tp:taxon-name><tp:taxon-name-part taxon-name-part-type="genus" reg="Silene">S.</tp:taxon-name-part> <tp:taxon-name-part taxon-name-part-type="species" reg="microsperma">microsperma</tp:taxon-name-part> <tp:taxon-name-part taxon-name-part-type="infraspecific-rank">subsp.</tp:taxon-name-part> <tp:taxon-name-part taxon-name-part-type="subspecies" reg="cypria">cypria</tp:taxon-name-part></tp:taxon-name><bold>I</bold><tp:taxon-name><tp:taxon-name-part taxon-name-part-type="genus" reg="Silene">S.</tp:taxon-name-part> <tp:taxon-name-part taxon-name-part-type="species" reg="microsperma">microsperma</tp:taxon-name-part> <tp:taxon-name-part taxon-name-part-type="infraspecific-rank">subsp.</tp:taxon-name-part> <tp:taxon-name-part taxon-name-part-type="subspecies" reg="maritima">maritima</tp:taxon-name-part></tp:taxon-name><bold>J</bold><tp:taxon-name><tp:taxon-name-part taxon-name-part-type="genus" reg="Silene">S.</tp:taxon-name-part> <tp:taxon-name-part taxon-name-part-type="species" reg="microsperma">microsperma</tp:taxon-name-part> <tp:taxon-name-part taxon-name-part-type="infraspecific-rank">subsp.</tp:taxon-name-part> <tp:taxon-name-part taxon-name-part-type="subspecies" reg="microsperma">microsperma</tp:taxon-name-part></tp:taxon-name><bold>K</bold><tp:taxon-name><tp:taxon-name-part taxon-name-part-type="genus" reg="Silene">S.</tp:taxon-name-part> <tp:taxon-name-part taxon-name-part-type="species" reg="microsperma">microsperma</tp:taxon-name-part> <tp:taxon-name-part taxon-name-part-type="infraspecific-rank">subsp.</tp:taxon-name-part> <tp:taxon-name-part taxon-name-part-type="subspecies" reg="modesta">modesta</tp:taxon-name-part></tp:taxon-name><bold>L</bold><italic><tp:taxon-name><tp:taxon-name-part taxon-name-part-type="genus" reg="Silene">S.</tp:taxon-name-part> <tp:taxon-name-part taxon-name-part-type="species" reg="striata">striata</tp:taxon-name-part></tp:taxon-name></italic>.</p></caption><graphic xmlns:xlink="http://www.w3.org/1999/xlink" xlink:href="phytokeys-159-001-g007.jpg" position="float" orientation="portrait" xlink:type="simple" id="oo_447291.jpg"><uri content-type="original_file" xlink:type="simple">https://binary.pensoft.net/fig/447291</uri></graphic></fig><fig id="F1" position="float" orientation="portrait"><object-id xmlns:xlink="http://www.w3.org/1999/xlink" content-type="doi" xlink:type="simple">10.3897/phytokeys.159.51500.figure1</object-id><object-id xmlns:xlink="http://www.w3.org/1999/xlink" content-type="arpha" xlink:type="simple">634F7644-FF21-556A-8E4B-E80C0BE672FC</object-id><label>Figure 1.</label><caption><p>Species tree from two STACEY runs and three unlinked regions (ITS, <italic>RPB2</italic>, <italic>rps16</italic>). Posterior probabilities &gt;0.75 are shown above branches. The number following the taxonomic name is the specimen ID (Suppl. material <xref ref-type="supplementary-material" rid="S1">1</xref>). Scale bar reﬂects the number of substitutions per site.</p></caption><graphic xmlns:xlink="http://www.w3.org/1999/xlink" xlink:href="phytokeys-159-001-g001.jpg" position="float" orientation="portrait" xlink:type="simple" id="oo_447285.jpg"><uri content-type="original_file" xlink:type="simple">https://binary.pensoft.net/fig/447285</uri></graphic></fig><supplementary-material xmlns:xlink="http://www.w3.org/1999/xlink" id="S1" position="float" orientation="portrait" xlink:type="simple"><object-id content-type="doi" xlink:type="simple">10.3897/phytokeys.159.51500.suppl1</object-id><object-id content-type="arpha" xlink:type="simple">24FC93EC-186B-5FA9-A00A-1A5BC72D6A04</object-id><label>Supplementary material 1</label><caption><p>Material used for phylogenetic analyses</p></caption><statement content-type="dataType"><label>Data type</label><p>Table including vouchers</p></statement><media xlink:href="phytokeys-159-001-s001.rtf" mimetype="application" mime-subtype="rtf" position="float" orientation="portrait" xlink:type="simple" id="oo_447292.rtf"><uri content-type="original_file" xlink:type="simple">https://binary.pensoft.net/file/447292</uri></media><permissions><license xlink:type="simple"><license-p>This dataset is made available under the Open Database License (http://opendatacommons.org/licenses/odbl/1.0/). The Open Database License (ODbL) is a license agreement intended to allow users to freely share, modify, and use this Dataset while maintaining this same freedom for others, provided that the original source and author(s) are credited.</license-p></license></permissions><attrib specific-use="authors">Frida Eggens, Farzaneh Jafari, Mikael Thollesson, Simon Crameri, Shahin Zarre, Bengt Oxelman</attrib></supplementary-material><fig id="F3" position="float" orientation="portrait"><object-id xmlns:xlink="http://www.w3.org/1999/xlink" content-type="doi" xlink:type="simple">10.3897/phytokeys.159.51500.figure3</object-id><object-id xmlns:xlink="http://www.w3.org/1999/xlink" content-type="arpha" xlink:type="simple">B0B4445E-61E2-539B-8E26-658615983F58</object-id><label>Figure 3.</label><caption><p>Phylogenetic tree resulting from Bayesian analysis of the ITS sequences including 76 taxa. The trees were summarized in a 50% majority-rule consensus tree with the posterior probabilities (PP) indicated above branches. Bootstrap support values (&gt;75%) based on <abbrev xmlns:xlink="http://www.w3.org/1999/xlink" xlink:title="Maximum Parsimony" id="ABBRID0E4RAE" xlink:type="simple">MP</abbrev> and <abbrev xmlns:xlink="http://www.w3.org/1999/xlink" xlink:title="Maximum likelihood" id="ABBRID0EBSAE" xlink:type="simple">ML</abbrev> are noted below branches, respectively. The numbers following the taxonomic name indicate the specimen ID and Genbank numbers (Suppl. material <xref ref-type="supplementary-material" rid="S1">1</xref>), respectively.</p></caption><graphic xmlns:xlink="http://www.w3.org/1999/xlink" xlink:href="phytokeys-159-001-g003.jpg" position="float" orientation="portrait" xlink:type="simple" id="oo_447287.jpg"><uri content-type="original_file" xlink:type="simple">https://binary.pensoft.net/fig/447287</uri></graphic></fig><fig id="F4" position="float" orientation="portrait"><object-id xmlns:xlink="http://www.w3.org/1999/xlink" content-type="doi" xlink:type="simple">10.3897/phytokeys.159.51500.figure4</object-id><object-id xmlns:xlink="http://www.w3.org/1999/xlink" content-type="arpha" xlink:type="simple">03E32868-60B8-5FCA-ACBA-E25904910087</object-id><label>Figure 4.</label><caption><p>Phylogenetic tree resulting from Bayesian analysis of the <italic>rps16</italic> sequences including 71 taxa. The trees were summarized in a 50% majority-rule consensus tree with the posterior probabilities (PP) indicated above branches. Bootstrap support values (&gt;75%) based on <abbrev xmlns:xlink="http://www.w3.org/1999/xlink" xlink:title="Maximum Parsimony" id="ABBRID0E4TAE" xlink:type="simple">MP</abbrev> and <abbrev xmlns:xlink="http://www.w3.org/1999/xlink" xlink:title="Maximum likelihood" id="ABBRID0EBUAE" xlink:type="simple">ML</abbrev> are noted below branches, respectively. The numbers following the taxonomic name indicate the specimen ID and Genbank numbers (Suppl. material <xref ref-type="supplementary-material" rid="S1">1</xref>), respectively.</p></caption><graphic xmlns:xlink="http://www.w3.org/1999/xlink" xlink:href="phytokeys-159-001-g004.jpg" position="float" orientation="portrait" xlink:type="simple" id="oo_447288.jpg"><uri content-type="original_file" xlink:type="simple">https://binary.pensoft.net/fig/447288</uri></graphic></fig><fig id="F5" position="float" orientation="portrait"><object-id xmlns:xlink="http://www.w3.org/1999/xlink" content-type="doi" xlink:type="simple">10.3897/phytokeys.159.51500.figure5</object-id><object-id xmlns:xlink="http://www.w3.org/1999/xlink" content-type="arpha" xlink:type="simple">A3F58CE4-FA5D-51DD-8DFD-29BCE00E87B3</object-id><label>Figure 5.</label><caption><p>Phylogenetic tree resulting from Bayesian analysis of the <italic>RPB2</italic> sequences including 76 taxa. The trees were summarized in a 50% majority-rule consensus tree with the posterior probabilities (PP) indicated above branches. Bootstrap support values (&gt;75%) based on <abbrev xmlns:xlink="http://www.w3.org/1999/xlink" xlink:title="Maximum Parsimony" id="ABBRID0EYUAE" xlink:type="simple">MP</abbrev> and <abbrev xmlns:xlink="http://www.w3.org/1999/xlink" xlink:title="Maximum likelihood" id="ABBRID0E3UAE" xlink:type="simple">ML</abbrev> are noted below branches, respectively. The numbers following the taxonomic name indicate the specimen ID and Genbank numbers (Suppl. material <xref ref-type="supplementary-material" rid="S1">1</xref>), respectively.</p></caption><graphic xmlns:xlink="http://www.w3.org/1999/xlink" xlink:href="phytokeys-159-001-g005.jpg" position="float" orientation="portrait" xlink:type="simple" id="oo_447289.jpg"><uri content-type="original_file" xlink:type="simple">https://binary.pensoft.net/fig/447289</uri></graphic></fig></tp:treatment-sec><ref-list><ref id="B21"><mixed-citation xmlns:xlink="http://www.w3.org/1999/xlink" xlink:type="simple"><person-group><name name-style="western"><surname>Ghazanfar</surname><given-names>SA</given-names></name><name name-style="western"><surname>Nasir</surname><given-names>YJ</given-names></name></person-group> (<year>1986</year>) <article-title><tp:taxon-name><tp:taxon-name-part taxon-name-part-type="family">Caryophyllaceae</tp:taxon-name-part></tp:taxon-name>.</article-title> In: <person-group><name name-style="western"><surname>Nasir</surname><given-names>E</given-names></name><name name-style="western"><surname>Ali</surname><given-names>SI</given-names></name></person-group> (<role>Eds</role>) <issue-title>Flora of Pakistan, Vol.</issue-title><source>175. Pakistan Agriculture Research Council, Islamabad</source>, <fpage>56</fpage>–<lpage>88</lpage>.</mixed-citation></ref><ref id="B35"><mixed-citation xmlns:xlink="http://www.w3.org/1999/xlink" xlink:type="simple"><person-group><name name-style="western"><surname>Melzheimer</surname><given-names>V</given-names></name></person-group> (<year>1988</year>) <article-title><italic><tp:taxon-name><tp:taxon-name-part taxon-name-part-type="genus">Silene</tp:taxon-name-part></tp:taxon-name></italic> L.</article-title> In: <person-group><name name-style="western"><surname>Rechinger</surname><given-names>KH</given-names></name></person-group> (<role>Ed.</role>) <issue-title>Flora des iranischen hochlandes und der umrahmenden Gebirge (Persien, Afghanistan, Teile von West-Pakistan, Nord–Iraq, Azerbaidjan, Turkmenistan)): Caryophyllaceae II, Vol.</issue-title><source>163. Akademische Druck- und Verlagsanstalt, Graz</source>, <fpage>341</fpage>–<lpage>508</lpage>.</mixed-citation></ref></ref-list></tp:taxon-treatment>
