# Supplementary material for: Phylogeny and species delimitation in Silene sect. Arenosae (Caryophyllaceae): a new section
Source: PhytoKeys. 2020 Sep 4;159:1–34. doi: 10.3897/phytokeys.159.51500 (PMC7486315; doi:10.3897/phytokeys.159.51500)
Supplement: XML Treatment for S. georgievskyi [file phytokeys.159.51500-treatment6.xml]

<!DOCTYPE tp:taxon-treatment
  PUBLIC "-//TaxonX//DTD Taxonomic Treatment Publishing DTD v0 20100105//EN" "tax-treatment-NSO.dtd">
<tp:taxon-treatment xmlns:tp="http://www.plazi.org/taxpub"><tp:treatment-meta><kwd-group><label>Taxon classification</label><kwd><named-content xmlns:xlink="http://www.w3.org/1999/xlink" content-type="kingdom">Plantae</named-content></kwd><kwd><named-content xmlns:xlink="http://www.w3.org/1999/xlink" content-type="order">Caryophyllales</named-content></kwd><kwd><named-content xmlns:xlink="http://www.w3.org/1999/xlink" content-type="family">Caryophyllaceae</named-content></kwd></kwd-group><mixed-citation publication-type="journal"><person-group><name><surname>Eggens</surname><given-names>Frida</given-names></name><name><surname>Jafari</surname><given-names>Farzaneh</given-names></name><name><surname>Thollesson</surname><given-names>Mikael</given-names></name><name><surname>Crameri</surname><given-names>Simon</given-names></name><name><surname>Zarre</surname><given-names>Shahin</given-names></name><name><surname>Oxelman</surname><given-names>Bengt</given-names></name></person-group><article-title>Phylogeny and species delimitation in <tp:taxon-name><tp:taxon-name-part taxon-name-part-type="genus" reg="Silene">Silene</tp:taxon-name-part> <tp:taxon-name-part taxon-name-part-type="infraspecific-rank">sect.</tp:taxon-name-part> <tp:taxon-name-part taxon-name-part-type="section" reg="Arenosae">Arenosae</tp:taxon-name-part></tp:taxon-name> (<tp:taxon-name><tp:taxon-name-part taxon-name-part-type="family">Caryophyllaceae</tp:taxon-name-part></tp:taxon-name>): a new section</article-title><source>PhytoKeys</source><day>04</day><month>9</month><year>2020</year><volume>159</volume><fpage>1</fpage><lpage>34</lpage><pub-id pub-id-type="doi">10.3897/phytokeys.159.51500</pub-id></mixed-citation></tp:treatment-meta><tp:nomenclature><label>5.</label><tp:taxon-name><object-id xmlns:xlink="http://www.w3.org/1999/xlink" content-type="arpha" xlink:type="simple">5B499517-3CAE-56FE-8454-00959F67BC37</object-id>
              <tp:taxon-name-part taxon-name-part-type="genus" reg="Silene">S.</tp:taxon-name-part>
              <tp:taxon-name-part taxon-name-part-type="species" reg="georgievskyi">georgievskyi</tp:taxon-name-part>
            </tp:taxon-name><tp:taxon-authority>Lazkov, Bot. Zhurn. (Moscow &amp; Leningrad). 84 (9): 123. 1999.</tp:taxon-authority></tp:nomenclature><tp:treatment-sec sec-type="material" id="SECID0E5BAI"><title>Type.</title><p>[Syria], Desertum Syriacum. 30 km ad austro-orient. Ab urb. Deir-Ez-Zor, vallis undulata, ass. Ephem.-car. Frequens, 15 May 1985, <italic>A. Georgievsky s.n.</italic> (Holotype: LE! [LE01051363]).</p></tp:treatment-sec><tp:treatment-sec sec-type="description" id="SECID0EGCAI"><title>Description.</title><p>20.0–50.0 cm tall, erect. Stem pubescent in lower part, scabrous, pubescent with sessile glands in upper part; with 8–12 distinct internodes, the uppermost internode obviously longer than the next upper internode. Basal leaves linear or oblanceolate, pubescent. Cauline leaves linear 10.0–40.0× 1.0–3.0 mm, pubescent. Calyx 25.0–30.0 mm long, ovoid at anthesis and clavate in fruit, pubescent; teeth unequal; shorter ones 2.0–4.0 mm, ovate, acuminate; longer ones 4.0–6.0 mm, lanceolate, acuminate; marginal hairs long (longer than 0.5 mm), dense. Inflorescence non-divaricate, branch axile (much) less than 90°. Petal claws 10.0–12.0 mm long, glabrous; limbs 7.0–9.0 mm long, bifid, upper-surface pink, lobes oblong, petal limbs cleft to middle or more; coronal scales 2.0–2.2 mm long. Anthophore 13.0–16.0 mm long, glabrous or puberulent. Anthers exserted; filaments 12.0–15.0 mm long, glabrous. Styles exserted. First pedicel 1.0–4.0 cm in flower, 2.0–6.0 cm in fruit, erect, glabrous, apex antrorse. Capsule 12.0 mm long, oblong or ellipsoid. Seeds 0.8–1.0 mm wide.</p></tp:treatment-sec><tp:treatment-sec sec-type="distribution" id="SECID0ELCAI"><title>Distribution.</title><p>Syria, N Iraq (Fig. <xref ref-type="fig" rid="F7">7</xref>).</p></tp:treatment-sec><tp:treatment-sec sec-type="notes" id="SECID0EVCAI"><title>Notes.</title><p>At the molecular level, we have two sequences for each ITS and <italic>rps16</italic> and only one for <italic>RPB2</italic>. All the three markers were sequenced for the specimen from Syria (<italic><tp:taxon-name><tp:taxon-name-part taxon-name-part-type="genus" reg="Silene">S.</tp:taxon-name-part> <tp:taxon-name-part taxon-name-part-type="species" reg="georgievskyi">georgievskyi</tp:taxon-name-part></tp:taxon-name></italic> ID. 42), but for the specimen from Iraq, the ITS and <italic>rps16</italic> regions were sequenced from two duplicate specimens from different herbaria. The two accessions of <italic><tp:taxon-name><tp:taxon-name-part taxon-name-part-type="genus" reg="Silene">S.</tp:taxon-name-part> <tp:taxon-name-part taxon-name-part-type="species" reg="georgievskyi">georgievskyi</tp:taxon-name-part></tp:taxon-name></italic> from Iraq and Syria do not form a monophyletic group in the species, ITS and <italic>rps16</italic> trees (Figs <xref ref-type="fig" rid="F1">1</xref>, <xref ref-type="fig" rid="F3">3</xref>, <xref ref-type="fig" rid="F4">4</xref>). The accession from Iraq (<italic><tp:taxon-name><tp:taxon-name-part taxon-name-part-type="genus" reg="Silene">S.</tp:taxon-name-part> <tp:taxon-name-part taxon-name-part-type="species" reg="georgievskyi">georgievskyi</tp:taxon-name-part></tp:taxon-name></italic> ID. 41) is found together with the accessions of <italic><tp:taxon-name><tp:taxon-name-part taxon-name-part-type="genus" reg="Silene">S.</tp:taxon-name-part> <tp:taxon-name-part taxon-name-part-type="species" reg="chaetodonta">chaetodonta</tp:taxon-name-part></tp:taxon-name></italic> in a moderately to strongly supported clades in the species (PP = 0.78, Fig. <xref ref-type="fig" rid="F1">1</xref>) and <italic>rps16</italic> (PP = 1.00 <abbrev xmlns:xlink="http://www.w3.org/1999/xlink" xlink:title="Maximum parsimony bootstrap" id="ABBRID0EBFAI" xlink:type="simple">MPB</abbrev> = 94% MLB = 96%, Fig. <xref ref-type="fig" rid="F4">4</xref>) trees, respectively. The accession from Syria is nested within a clade including <italic><tp:taxon-name><tp:taxon-name-part taxon-name-part-type="genus" reg="Silene">S.</tp:taxon-name-part> <tp:taxon-name-part taxon-name-part-type="species" reg="microsperma">microsperma</tp:taxon-name-part></tp:taxon-name></italic> in the species tree (Fig. <xref ref-type="fig" rid="F1">1</xref>) and weakly supported in <italic>rps16</italic> tree (Fig. <xref ref-type="fig" rid="F4">4</xref>, PP&lt;0.75). In the ITS tree, the accessions of <italic><tp:taxon-name><tp:taxon-name-part taxon-name-part-type="genus" reg="Silene">S.</tp:taxon-name-part> <tp:taxon-name-part taxon-name-part-type="species" reg="georgievskyi">georgievskyi</tp:taxon-name-part></tp:taxon-name></italic> do not form a monophyletic group, but they are included in a strongly supported clade together with <italic><tp:taxon-name><tp:taxon-name-part taxon-name-part-type="genus" reg="Silene">S.</tp:taxon-name-part> <tp:taxon-name-part taxon-name-part-type="species" reg="chaetodonta">chaetodonta</tp:taxon-name-part></tp:taxon-name></italic> and <italic><tp:taxon-name><tp:taxon-name-part taxon-name-part-type="genus" reg="Silene">S.</tp:taxon-name-part> <tp:taxon-name-part taxon-name-part-type="species" reg="striata">striata</tp:taxon-name-part></tp:taxon-name></italic> (PP = 0.98 <abbrev xmlns:xlink="http://www.w3.org/1999/xlink" xlink:title="Maximum parsimony bootstrap" id="ABBRID0E6GAI" xlink:type="simple">MPB</abbrev> = 86% MLB = 93%, Fig. <xref ref-type="fig" rid="F3">3</xref>). The morphological distinctiveness (much longer calyx, long anthophore and larger petals) speaks in favour of recognition of the species, and although chromosome numbers are unknown, we hypothesize that the incongruent pattern seen in the Syrian specimen may be explained by polyploid hybridization. Allopolyploids often grow larger than their parents (<xref ref-type="bibr" rid="B12">Chen 2010</xref>). <italic><tp:taxon-name><tp:taxon-name-part taxon-name-part-type="genus" reg="Silene">Silene</tp:taxon-name-part> <tp:taxon-name-part taxon-name-part-type="species" reg="georgievskyi">georgievskyi</tp:taxon-name-part></tp:taxon-name></italic> is morphologically larger in floral and general habit aspects compared to both <italic><tp:taxon-name><tp:taxon-name-part taxon-name-part-type="genus" reg="Silene">S.</tp:taxon-name-part> <tp:taxon-name-part taxon-name-part-type="species" reg="chaetodonta">chaetodonta</tp:taxon-name-part></tp:taxon-name></italic> and <italic><tp:taxon-name><tp:taxon-name-part taxon-name-part-type="genus" reg="Silene">S.</tp:taxon-name-part> <tp:taxon-name-part taxon-name-part-type="species" reg="microsperma">microsperma</tp:taxon-name-part></tp:taxon-name></italic>. There may be a small overlap in the distributions of <italic><tp:taxon-name><tp:taxon-name-part taxon-name-part-type="genus" reg="Silene">S.</tp:taxon-name-part> <tp:taxon-name-part taxon-name-part-type="species" reg="chaetodonta">chaetodonta</tp:taxon-name-part></tp:taxon-name></italic> and <italic><tp:taxon-name><tp:taxon-name-part taxon-name-part-type="genus" reg="Silene">S.</tp:taxon-name-part> <tp:taxon-name-part taxon-name-part-type="species" reg="georgievskyi">georgievskyi</tp:taxon-name-part></tp:taxon-name></italic>, in the border area between Iraq and Syria.</p></tp:treatment-sec><tp:treatment-sec><!--Section generated to contain objects referenced in tp:taxon-treatment.--><fig id="F7" position="float" orientation="portrait"><object-id xmlns:xlink="http://www.w3.org/1999/xlink" content-type="doi" xlink:type="simple">10.3897/phytokeys.159.51500.figure7</object-id><object-id xmlns:xlink="http://www.w3.org/1999/xlink" content-type="arpha" xlink:type="simple">AE2E5E96-2356-52D0-B2FC-B71C9B21092E</object-id><label>Figure 7.</label><caption><p>Distribution map of <tp:taxon-name><tp:taxon-name-part taxon-name-part-type="genus" reg="Silene">S.</tp:taxon-name-part> <tp:taxon-name-part taxon-name-part-type="infraspecific-rank">sect.</tp:taxon-name-part> <tp:taxon-name-part taxon-name-part-type="section" reg="Arenosae">Arenosae</tp:taxon-name-part></tp:taxon-name>. Each color code corresponds to one taxon: <bold>A</bold><italic><tp:taxon-name><tp:taxon-name-part taxon-name-part-type="genus" reg="Silene">S.</tp:taxon-name-part> <tp:taxon-name-part taxon-name-part-type="species" reg="arenosa">arenosa</tp:taxon-name-part></tp:taxon-name></italic><bold>B</bold><italic><tp:taxon-name><tp:taxon-name-part taxon-name-part-type="genus" reg="Silene">S.</tp:taxon-name-part> <tp:taxon-name-part taxon-name-part-type="species" reg="austroiranica">austroiranica</tp:taxon-name-part></tp:taxon-name></italic><bold>C</bold><italic><tp:taxon-name><tp:taxon-name-part taxon-name-part-type="genus" reg="Silene">S.</tp:taxon-name-part> <tp:taxon-name-part taxon-name-part-type="species" reg="chaetodonta">chaetodonta</tp:taxon-name-part></tp:taxon-name></italic><bold>D</bold><italic><tp:taxon-name><tp:taxon-name-part taxon-name-part-type="genus" reg="Silene">S.</tp:taxon-name-part> <tp:taxon-name-part taxon-name-part-type="species" reg="exsudans">exsudans</tp:taxon-name-part></tp:taxon-name></italic><bold>E</bold><italic><tp:taxon-name><tp:taxon-name-part taxon-name-part-type="genus" reg="Silene">S.</tp:taxon-name-part> <tp:taxon-name-part taxon-name-part-type="species" reg="georgievskyi">georgievskyi</tp:taxon-name-part></tp:taxon-name></italic><bold>F</bold><italic><tp:taxon-name><tp:taxon-name-part taxon-name-part-type="genus" reg="Silene">S.</tp:taxon-name-part> <tp:taxon-name-part taxon-name-part-type="species" reg="leyseroides">leyseroides</tp:taxon-name-part></tp:taxon-name></italic><bold>G</bold><italic><tp:taxon-name><tp:taxon-name-part taxon-name-part-type="genus" reg="Silene">S.</tp:taxon-name-part> <tp:taxon-name-part taxon-name-part-type="species" reg="linearis">linearis</tp:taxon-name-part></tp:taxon-name></italic><bold>H</bold><tp:taxon-name><tp:taxon-name-part taxon-name-part-type="genus" reg="Silene">S.</tp:taxon-name-part> <tp:taxon-name-part taxon-name-part-type="species" reg="microsperma">microsperma</tp:taxon-name-part> <tp:taxon-name-part taxon-name-part-type="infraspecific-rank">subsp.</tp:taxon-name-part> <tp:taxon-name-part taxon-name-part-type="subspecies" reg="cypria">cypria</tp:taxon-name-part></tp:taxon-name><bold>I</bold><tp:taxon-name><tp:taxon-name-part taxon-name-part-type="genus" reg="Silene">S.</tp:taxon-name-part> <tp:taxon-name-part taxon-name-part-type="species" reg="microsperma">microsperma</tp:taxon-name-part> <tp:taxon-name-part taxon-name-part-type="infraspecific-rank">subsp.</tp:taxon-name-part> <tp:taxon-name-part taxon-name-part-type="subspecies" reg="maritima">maritima</tp:taxon-name-part></tp:taxon-name><bold>J</bold><tp:taxon-name><tp:taxon-name-part taxon-name-part-type="genus" reg="Silene">S.</tp:taxon-name-part> <tp:taxon-name-part taxon-name-part-type="species" reg="microsperma">microsperma</tp:taxon-name-part> <tp:taxon-name-part taxon-name-part-type="infraspecific-rank">subsp.</tp:taxon-name-part> <tp:taxon-name-part taxon-name-part-type="subspecies" reg="microsperma">microsperma</tp:taxon-name-part></tp:taxon-name><bold>K</bold><tp:taxon-name><tp:taxon-name-part taxon-name-part-type="genus" reg="Silene">S.</tp:taxon-name-part> <tp:taxon-name-part taxon-name-part-type="species" reg="microsperma">microsperma</tp:taxon-name-part> <tp:taxon-name-part taxon-name-part-type="infraspecific-rank">subsp.</tp:taxon-name-part> <tp:taxon-name-part taxon-name-part-type="subspecies" reg="modesta">modesta</tp:taxon-name-part></tp:taxon-name><bold>L</bold><italic><tp:taxon-name><tp:taxon-name-part taxon-name-part-type="genus" reg="Silene">S.</tp:taxon-name-part> <tp:taxon-name-part taxon-name-part-type="species" reg="striata">striata</tp:taxon-name-part></tp:taxon-name></italic>.</p></caption><graphic xmlns:xlink="http://www.w3.org/1999/xlink" xlink:href="phytokeys-159-001-g007.jpg" position="float" orientation="portrait" xlink:type="simple" id="oo_447291.jpg"><uri content-type="original_file" xlink:type="simple">https://binary.pensoft.net/fig/447291</uri></graphic></fig><fig id="F1" position="float" orientation="portrait"><object-id xmlns:xlink="http://www.w3.org/1999/xlink" content-type="doi" xlink:type="simple">10.3897/phytokeys.159.51500.figure1</object-id><object-id xmlns:xlink="http://www.w3.org/1999/xlink" content-type="arpha" xlink:type="simple">634F7644-FF21-556A-8E4B-E80C0BE672FC</object-id><label>Figure 1.</label><caption><p>Species tree from two STACEY runs and three unlinked regions (ITS, <italic>RPB2</italic>, <italic>rps16</italic>). Posterior probabilities &gt;0.75 are shown above branches. The number following the taxonomic name is the specimen ID (Suppl. material <xref ref-type="supplementary-material" rid="S1">1</xref>). Scale bar reﬂects the number of substitutions per site.</p></caption><graphic xmlns:xlink="http://www.w3.org/1999/xlink" xlink:href="phytokeys-159-001-g001.jpg" position="float" orientation="portrait" xlink:type="simple" id="oo_447285.jpg"><uri content-type="original_file" xlink:type="simple">https://binary.pensoft.net/fig/447285</uri></graphic></fig><supplementary-material xmlns:xlink="http://www.w3.org/1999/xlink" id="S1" position="float" orientation="portrait" xlink:type="simple"><object-id content-type="doi" xlink:type="simple">10.3897/phytokeys.159.51500.suppl1</object-id><object-id content-type="arpha" xlink:type="simple">24FC93EC-186B-5FA9-A00A-1A5BC72D6A04</object-id><label>Supplementary material 1</label><caption><p>Material used for phylogenetic analyses</p></caption><statement content-type="dataType"><label>Data type</label><p>Table including vouchers</p></statement><media xlink:href="phytokeys-159-001-s001.rtf" mimetype="application" mime-subtype="rtf" position="float" orientation="portrait" xlink:type="simple" id="oo_447292.rtf"><uri content-type="original_file" xlink:type="simple">https://binary.pensoft.net/file/447292</uri></media><permissions><license xlink:type="simple"><license-p>This dataset is made available under the Open Database License (http://opendatacommons.org/licenses/odbl/1.0/). The Open Database License (ODbL) is a license agreement intended to allow users to freely share, modify, and use this Dataset while maintaining this same freedom for others, provided that the original source and author(s) are credited.</license-p></license></permissions><attrib specific-use="authors">Frida Eggens, Farzaneh Jafari, Mikael Thollesson, Simon Crameri, Shahin Zarre, Bengt Oxelman</attrib></supplementary-material><fig id="F3" position="float" orientation="portrait"><object-id xmlns:xlink="http://www.w3.org/1999/xlink" content-type="doi" xlink:type="simple">10.3897/phytokeys.159.51500.figure3</object-id><object-id xmlns:xlink="http://www.w3.org/1999/xlink" content-type="arpha" xlink:type="simple">B0B4445E-61E2-539B-8E26-658615983F58</object-id><label>Figure 3.</label><caption><p>Phylogenetic tree resulting from Bayesian analysis of the ITS sequences including 76 taxa. The trees were summarized in a 50% majority-rule consensus tree with the posterior probabilities (PP) indicated above branches. Bootstrap support values (&gt;75%) based on <abbrev xmlns:xlink="http://www.w3.org/1999/xlink" xlink:title="Maximum Parsimony" id="ABBRID0E4RAE" xlink:type="simple">MP</abbrev> and <abbrev xmlns:xlink="http://www.w3.org/1999/xlink" xlink:title="Maximum likelihood" id="ABBRID0EBSAE" xlink:type="simple">ML</abbrev> are noted below branches, respectively. The numbers following the taxonomic name indicate the specimen ID and Genbank numbers (Suppl. material <xref ref-type="supplementary-material" rid="S1">1</xref>), respectively.</p></caption><graphic xmlns:xlink="http://www.w3.org/1999/xlink" xlink:href="phytokeys-159-001-g003.jpg" position="float" orientation="portrait" xlink:type="simple" id="oo_447287.jpg"><uri content-type="original_file" xlink:type="simple">https://binary.pensoft.net/fig/447287</uri></graphic></fig><fig id="F4" position="float" orientation="portrait"><object-id xmlns:xlink="http://www.w3.org/1999/xlink" content-type="doi" xlink:type="simple">10.3897/phytokeys.159.51500.figure4</object-id><object-id xmlns:xlink="http://www.w3.org/1999/xlink" content-type="arpha" xlink:type="simple">03E32868-60B8-5FCA-ACBA-E25904910087</object-id><label>Figure 4.</label><caption><p>Phylogenetic tree resulting from Bayesian analysis of the <italic>rps16</italic> sequences including 71 taxa. The trees were summarized in a 50% majority-rule consensus tree with the posterior probabilities (PP) indicated above branches. Bootstrap support values (&gt;75%) based on <abbrev xmlns:xlink="http://www.w3.org/1999/xlink" xlink:title="Maximum Parsimony" id="ABBRID0E4TAE" xlink:type="simple">MP</abbrev> and <abbrev xmlns:xlink="http://www.w3.org/1999/xlink" xlink:title="Maximum likelihood" id="ABBRID0EBUAE" xlink:type="simple">ML</abbrev> are noted below branches, respectively. The numbers following the taxonomic name indicate the specimen ID and Genbank numbers (Suppl. material <xref ref-type="supplementary-material" rid="S1">1</xref>), respectively.</p></caption><graphic xmlns:xlink="http://www.w3.org/1999/xlink" xlink:href="phytokeys-159-001-g004.jpg" position="float" orientation="portrait" xlink:type="simple" id="oo_447288.jpg"><uri content-type="original_file" xlink:type="simple">https://binary.pensoft.net/fig/447288</uri></graphic></fig></tp:treatment-sec><ref-list><ref id="B12"><mixed-citation xmlns:xlink="http://www.w3.org/1999/xlink" xlink:type="simple"><person-group><name name-style="western"><surname>Chen</surname><given-names>ZJ</given-names></name></person-group> (<year>2010</year>) <article-title>Molecular mechanisms of polyploidy and hybrid vigor.</article-title><source>Trends in Plant Science</source><volume>15</volume>(<issue>2</issue>): <fpage>57</fpage>–<lpage>71</lpage>. <ext-link xlink:type="simple" ext-link-type="doi" xlink:href="10.1016/j.tplants.2009.12.003">https://doi.org/10.1016/j.tplants.2009.12.003</ext-link></mixed-citation></ref></ref-list></tp:taxon-treatment>
