# Supplementary material for: Phylogeny and species delimitation in Silene sect. Arenosae (Caryophyllaceae): a new section
Source: PhytoKeys. 2020 Sep 4;159:1–34. doi: 10.3897/phytokeys.159.51500 (PMC7486315; doi:10.3897/phytokeys.159.51500)
Supplement: XML Treatment for Silene chaetodonta [file phytokeys.159.51500-treatment7.xml]

<!DOCTYPE tp:taxon-treatment
  PUBLIC "-//TaxonX//DTD Taxonomic Treatment Publishing DTD v0 20100105//EN" "tax-treatment-NSO.dtd">
<tp:taxon-treatment xmlns:tp="http://www.plazi.org/taxpub"><tp:treatment-meta><kwd-group><label>Taxon classification</label><kwd><named-content xmlns:xlink="http://www.w3.org/1999/xlink" content-type="kingdom">Plantae</named-content></kwd><kwd><named-content xmlns:xlink="http://www.w3.org/1999/xlink" content-type="order">Caryophyllales</named-content></kwd><kwd><named-content xmlns:xlink="http://www.w3.org/1999/xlink" content-type="family">Caryophyllaceae</named-content></kwd></kwd-group><mixed-citation publication-type="journal"><person-group><name><surname>Eggens</surname><given-names>Frida</given-names></name><name><surname>Jafari</surname><given-names>Farzaneh</given-names></name><name><surname>Thollesson</surname><given-names>Mikael</given-names></name><name><surname>Crameri</surname><given-names>Simon</given-names></name><name><surname>Zarre</surname><given-names>Shahin</given-names></name><name><surname>Oxelman</surname><given-names>Bengt</given-names></name></person-group><article-title>Phylogeny and species delimitation in <tp:taxon-name><tp:taxon-name-part taxon-name-part-type="genus" reg="Silene">Silene</tp:taxon-name-part> <tp:taxon-name-part taxon-name-part-type="infraspecific-rank">sect.</tp:taxon-name-part> <tp:taxon-name-part taxon-name-part-type="section" reg="Arenosae">Arenosae</tp:taxon-name-part></tp:taxon-name> (<tp:taxon-name><tp:taxon-name-part taxon-name-part-type="family">Caryophyllaceae</tp:taxon-name-part></tp:taxon-name>): a new section</article-title><source>PhytoKeys</source><day>04</day><month>9</month><year>2020</year><volume>159</volume><fpage>1</fpage><lpage>34</lpage><pub-id pub-id-type="doi">10.3897/phytokeys.159.51500</pub-id></mixed-citation></tp:treatment-meta><tp:nomenclature><label>6.</label><tp:taxon-name><object-id xmlns:xlink="http://www.w3.org/1999/xlink" content-type="arpha" xlink:type="simple">5AEC9187-2E9C-5527-B64E-53F46A1776C4</object-id>
              <tp:taxon-name-part taxon-name-part-type="genus" reg="Silene">Silene</tp:taxon-name-part>
              <tp:taxon-name-part taxon-name-part-type="species" reg="chaetodonta">chaetodonta</tp:taxon-name-part>
            </tp:taxon-name><tp:taxon-authority>Boiss., Diagn. Pl. Orient. 1: 39. 1843.</tp:taxon-authority><tp:nomenclature-citation-list><tp:nomenclature-citation><tp:taxon-name>
                  <tp:taxon-name-part taxon-name-part-type="genus" reg="Silene"/>
                  <tp:taxon-name-part taxon-name-part-type="species" reg="chaetodonta"/>
                </tp:taxon-name><comment>= <tp:taxon-name><tp:taxon-name-part taxon-name-part-type="genus" reg="Silene">Silene</tp:taxon-name-part> <tp:taxon-name-part taxon-name-part-type="species" reg="chaetodonta">chaetodonta</tp:taxon-name-part> <tp:taxon-name-part taxon-name-part-type="authority">Boiss.</tp:taxon-name-part> <tp:taxon-name-part taxon-name-part-type="infraspecific-rank">var.</tp:taxon-name-part> <tp:taxon-name-part taxon-name-part-type="variety" reg="pittodes">pittodes</tp:taxon-name-part></tp:taxon-name> Boiss., Fl. Or. 1: 606. 1867. – Type: [Iran], Hab. In Persiâ ad Schurab inter Ispahan et Teheran, May 1859, <italic>Bunge s.n.</italic> (holotype: G-BOIS! [G00544221]) </comment></tp:nomenclature-citation><tp:nomenclature-citation><tp:taxon-name>
                  <tp:taxon-name-part taxon-name-part-type="genus" reg="Silene"/>
                  <tp:taxon-name-part taxon-name-part-type="species" reg="debilis"/>
                </tp:taxon-name><comment>= <tp:taxon-name><tp:taxon-name-part taxon-name-part-type="genus" reg="Silene">S.</tp:taxon-name-part> <tp:taxon-name-part taxon-name-part-type="species" reg="debilis">debilis</tp:taxon-name-part></tp:taxon-name> Stapf, Akad. Wiss. Wien, Math.-Naturwiss. Kl., Denkschr. 51: 282. 1886. – Type: [Iran], [In agro Ecbatanensi], In colle prope Hamadan, 8 June 1882, <italic>Th. Pichler s.n. in D.J.E. Polak Iter Persicum</italic> (lectotype, designated here: K! [K000728462]; isolectotype: G! [G00378634]) </comment></tp:nomenclature-citation></tp:nomenclature-citation-list></tp:nomenclature><tp:treatment-sec sec-type="material" id="SECID0EFMAI"><title>Type.</title><p>[Iran], Hab. In Persia australis, <italic>Aucher Eloy Pl. Exs. 4223</italic> (lectotype, designated by Lazkov in Bot. Zhurn. (Moscow &amp; Leningrad). 87 (5): 130. 2002) G! [G00378632]; isolectotypes: G-BOIS! [G00544217], LE! [LE01051365], BM! [BM000990893], K! [K000728461], MO! [MO-149678]).</p></tp:treatment-sec><tp:treatment-sec sec-type="description" id="SECID0ENMAI"><title>Description.</title><p>15.0–60.0 cm tall, erect or rarely spreading. Stem pubescent in lower part, scabrous, glabrous but with sessile glands in upper part; with 4–12 distinct internodes, the uppermost internode (2.0–)3.0–8.0(–10.0) cm long and obviously longer than the next upper internode. Basal leaves oblanceolate, pubescent. Cauline leaves linear or oblanceolate 10.0–50.0 × 2.0–6.0 mm, pubescent, scabrous. Calyx 13.0–17.0 mm long, ovoid at anthesis and clavate in fruit, scabrous; teeth unequal; shorter ones 2.0–4.0 mm, lanceolate, acuminate; longer ones 4.0–7.0 mm, lanceolate, acuminate; marginal hairs long (longer than 0.5 mm), dense. Inflorescence non-divaricate, branch axile (much) less than 90°. Petal claws 7.0–8.0 mm long, glabrous; limbs 5.0–8.0 mm long, bifid, upper-surface pink, lobes oblong, petal limbs cleft to middle or more; coronal scales 1.0–1.5 mm long, ovate, apex dentate. Anthophore 4.0–6.0 mm long, densely puberulent. Anthers included; filaments 8.0–9.0 mm long, glabrous. Styles exserted or included. First pedicel 1.0–4.0 cm in flower, 2.0–6.0 cm in fruit, erect, glabrous, apex antrorse. Capsule 7.0–11.0 mm long, oblong or ellipsoid, robust. Seeds ca 1.1 mm wide, ca. 0.7 mm high, testa smooth.</p></tp:treatment-sec><tp:treatment-sec sec-type="distribution" id="SECID0ESMAI"><title>Distribution.</title><p>Iran, SE Turkey, Syria, Iraq, S Turkmenistan, Afghanistan, and NW Pakistan (Fig. <xref ref-type="fig" rid="F7">7</xref>).</p></tp:treatment-sec><tp:treatment-sec sec-type="notes" id="SECID0E3MAI"><title>Notes.</title><p>Usually, this species is readily distinguished by its whitish stems, pink and broad lobed petal limbs, long calyx teeth, total calyx length less than 20 mm, prominent calyx vein and thick, robust capsule wall. <italic><tp:taxon-name><tp:taxon-name-part taxon-name-part-type="genus" reg="Silene">Silene</tp:taxon-name-part> <tp:taxon-name-part taxon-name-part-type="species" reg="georgievskyi">georgievskyi</tp:taxon-name-part></tp:taxon-name></italic> differs from it by having a much longer calyx and anthophore. It seems that the length of the calyx teeth is a more important character than calyx total length for species delimitation in this group.</p><p>We have sequenced all selected markers for two specimens from the same geographical region (W Iraq). The <italic>RPB2</italic> sequences generated for two accessions of <italic><tp:taxon-name><tp:taxon-name-part taxon-name-part-type="genus" reg="Silene">S.</tp:taxon-name-part> <tp:taxon-name-part taxon-name-part-type="species" reg="chaetodonta">chaetodonta</tp:taxon-name-part></tp:taxon-name></italic> (ID 6259 and ID 7561) and one for <italic><tp:taxon-name><tp:taxon-name-part taxon-name-part-type="genus" reg="Silene">S.</tp:taxon-name-part> <tp:taxon-name-part taxon-name-part-type="species" reg="striata">striata</tp:taxon-name-part></tp:taxon-name></italic> shared a unique 261 bp insertion, but one accession of <italic><tp:taxon-name><tp:taxon-name-part taxon-name-part-type="genus" reg="Silene">S.</tp:taxon-name-part> <tp:taxon-name-part taxon-name-part-type="species" reg="chaetodonta">chaetodonta</tp:taxon-name-part></tp:taxon-name></italic> from Turkey (ID 181) and one of <italic><tp:taxon-name><tp:taxon-name-part taxon-name-part-type="genus" reg="Silene">S.</tp:taxon-name-part> <tp:taxon-name-part taxon-name-part-type="species" reg="georgievskyi">georgievskyi</tp:taxon-name-part></tp:taxon-name></italic> (ID 42: probably a hybrid between <italic><tp:taxon-name><tp:taxon-name-part taxon-name-part-type="genus" reg="Silene">S.</tp:taxon-name-part> <tp:taxon-name-part taxon-name-part-type="species" reg="chaetodonta">chaetodonta</tp:taxon-name-part></tp:taxon-name></italic> and <italic><tp:taxon-name><tp:taxon-name-part taxon-name-part-type="genus" reg="Silene">S.</tp:taxon-name-part> <tp:taxon-name-part taxon-name-part-type="species" reg="microsperma">microsperma</tp:taxon-name-part></tp:taxon-name></italic>, see above) lack this insertion. The two accessions of <italic><tp:taxon-name><tp:taxon-name-part taxon-name-part-type="genus" reg="Silene">S.</tp:taxon-name-part> <tp:taxon-name-part taxon-name-part-type="species" reg="chaetodonta">chaetodonta</tp:taxon-name-part></tp:taxon-name></italic> from W Iraq form a clade in the <italic>RPB2</italic> tree (PP = 0.96 <abbrev xmlns:xlink="http://www.w3.org/1999/xlink" xlink:title="Maximum parsimony bootstrap" id="ABBRID0EAQAI" xlink:type="simple">MPB</abbrev> = 94% MLB = 98%, Fig. <xref ref-type="fig" rid="F5">5</xref>), but the accession from Turkey is not sister to this clade and is nested within a clade including <italic><tp:taxon-name><tp:taxon-name-part taxon-name-part-type="genus" reg="Silene">S.</tp:taxon-name-part> <tp:taxon-name-part taxon-name-part-type="species" reg="microsperma">microsperma</tp:taxon-name-part></tp:taxon-name></italic>, <italic><tp:taxon-name><tp:taxon-name-part taxon-name-part-type="genus" reg="Silene">S.</tp:taxon-name-part> <tp:taxon-name-part taxon-name-part-type="species" reg="exsudans">exsudans</tp:taxon-name-part></tp:taxon-name></italic> and <italic><tp:taxon-name><tp:taxon-name-part taxon-name-part-type="genus" reg="Silene">S.</tp:taxon-name-part> <tp:taxon-name-part taxon-name-part-type="species" reg="georgievskyi">georgievskyi</tp:taxon-name-part></tp:taxon-name></italic> ID 42 (PP = 0.96 <abbrev xmlns:xlink="http://www.w3.org/1999/xlink" xlink:title="Maximum parsimony bootstrap" id="ABBRID0EJRAI" xlink:type="simple">MPB</abbrev> = 83%). The accession of <italic><tp:taxon-name><tp:taxon-name-part taxon-name-part-type="genus" reg="Silene">S.</tp:taxon-name-part> <tp:taxon-name-part taxon-name-part-type="species" reg="chaetodonta">chaetodonta</tp:taxon-name-part></tp:taxon-name></italic> from Turkey could be a hybrid between <italic><tp:taxon-name><tp:taxon-name-part taxon-name-part-type="genus" reg="Silene">S.</tp:taxon-name-part> <tp:taxon-name-part taxon-name-part-type="species" reg="chaetodonta">chaetodonta</tp:taxon-name-part></tp:taxon-name></italic> and <italic><tp:taxon-name><tp:taxon-name-part taxon-name-part-type="genus" reg="Silene">S.</tp:taxon-name-part> <tp:taxon-name-part taxon-name-part-type="species" reg="microsperma">microsperma</tp:taxon-name-part></tp:taxon-name></italic> according to <italic>RPB2</italic> sequence analysis. An accession from NE Iran (<italic><tp:taxon-name><tp:taxon-name-part taxon-name-part-type="genus" reg="Silene">S.</tp:taxon-name-part> <tp:taxon-name-part taxon-name-part-type="species" reg="chaetodonta">chaetodonta</tp:taxon-name-part></tp:taxon-name></italic> ID 7642) form a clade with the other two <italic><tp:taxon-name><tp:taxon-name-part taxon-name-part-type="genus" reg="Silene">S.</tp:taxon-name-part> <tp:taxon-name-part taxon-name-part-type="species" reg="chaetodonta">chaetodonta</tp:taxon-name-part></tp:taxon-name></italic> sequences in the ITS tree (PP = 0.99 <abbrev xmlns:xlink="http://www.w3.org/1999/xlink" xlink:title="Maximum parsimony bootstrap" id="ABBRID0EGTAI" xlink:type="simple">MPB</abbrev> 86% MLB = 90%, Fig. <xref ref-type="fig" rid="F3">3</xref>). The accession from NE Iran generated only an ITS sequence in our analyses.</p></tp:treatment-sec><tp:treatment-sec><!--Section generated to contain objects referenced in tp:taxon-treatment.--><fig id="F7" position="float" orientation="portrait"><object-id xmlns:xlink="http://www.w3.org/1999/xlink" content-type="doi" xlink:type="simple">10.3897/phytokeys.159.51500.figure7</object-id><object-id xmlns:xlink="http://www.w3.org/1999/xlink" content-type="arpha" xlink:type="simple">AE2E5E96-2356-52D0-B2FC-B71C9B21092E</object-id><label>Figure 7.</label><caption><p>Distribution map of <tp:taxon-name><tp:taxon-name-part taxon-name-part-type="genus" reg="Silene">S.</tp:taxon-name-part> <tp:taxon-name-part taxon-name-part-type="infraspecific-rank">sect.</tp:taxon-name-part> <tp:taxon-name-part taxon-name-part-type="section" reg="Arenosae">Arenosae</tp:taxon-name-part></tp:taxon-name>. Each color code corresponds to one taxon: <bold>A</bold><italic><tp:taxon-name><tp:taxon-name-part taxon-name-part-type="genus" reg="Silene">S.</tp:taxon-name-part> <tp:taxon-name-part taxon-name-part-type="species" reg="arenosa">arenosa</tp:taxon-name-part></tp:taxon-name></italic><bold>B</bold><italic><tp:taxon-name><tp:taxon-name-part taxon-name-part-type="genus" reg="Silene">S.</tp:taxon-name-part> <tp:taxon-name-part taxon-name-part-type="species" reg="austroiranica">austroiranica</tp:taxon-name-part></tp:taxon-name></italic><bold>C</bold><italic><tp:taxon-name><tp:taxon-name-part taxon-name-part-type="genus" reg="Silene">S.</tp:taxon-name-part> <tp:taxon-name-part taxon-name-part-type="species" reg="chaetodonta">chaetodonta</tp:taxon-name-part></tp:taxon-name></italic><bold>D</bold><italic><tp:taxon-name><tp:taxon-name-part taxon-name-part-type="genus" reg="Silene">S.</tp:taxon-name-part> <tp:taxon-name-part taxon-name-part-type="species" reg="exsudans">exsudans</tp:taxon-name-part></tp:taxon-name></italic><bold>E</bold><italic><tp:taxon-name><tp:taxon-name-part taxon-name-part-type="genus" reg="Silene">S.</tp:taxon-name-part> <tp:taxon-name-part taxon-name-part-type="species" reg="georgievskyi">georgievskyi</tp:taxon-name-part></tp:taxon-name></italic><bold>F</bold><italic><tp:taxon-name><tp:taxon-name-part taxon-name-part-type="genus" reg="Silene">S.</tp:taxon-name-part> <tp:taxon-name-part taxon-name-part-type="species" reg="leyseroides">leyseroides</tp:taxon-name-part></tp:taxon-name></italic><bold>G</bold><italic><tp:taxon-name><tp:taxon-name-part taxon-name-part-type="genus" reg="Silene">S.</tp:taxon-name-part> <tp:taxon-name-part taxon-name-part-type="species" reg="linearis">linearis</tp:taxon-name-part></tp:taxon-name></italic><bold>H</bold><tp:taxon-name><tp:taxon-name-part taxon-name-part-type="genus" reg="Silene">S.</tp:taxon-name-part> <tp:taxon-name-part taxon-name-part-type="species" reg="microsperma">microsperma</tp:taxon-name-part> <tp:taxon-name-part taxon-name-part-type="infraspecific-rank">subsp.</tp:taxon-name-part> <tp:taxon-name-part taxon-name-part-type="subspecies" reg="cypria">cypria</tp:taxon-name-part></tp:taxon-name><bold>I</bold><tp:taxon-name><tp:taxon-name-part taxon-name-part-type="genus" reg="Silene">S.</tp:taxon-name-part> <tp:taxon-name-part taxon-name-part-type="species" reg="microsperma">microsperma</tp:taxon-name-part> <tp:taxon-name-part taxon-name-part-type="infraspecific-rank">subsp.</tp:taxon-name-part> <tp:taxon-name-part taxon-name-part-type="subspecies" reg="maritima">maritima</tp:taxon-name-part></tp:taxon-name><bold>J</bold><tp:taxon-name><tp:taxon-name-part taxon-name-part-type="genus" reg="Silene">S.</tp:taxon-name-part> <tp:taxon-name-part taxon-name-part-type="species" reg="microsperma">microsperma</tp:taxon-name-part> <tp:taxon-name-part taxon-name-part-type="infraspecific-rank">subsp.</tp:taxon-name-part> <tp:taxon-name-part taxon-name-part-type="subspecies" reg="microsperma">microsperma</tp:taxon-name-part></tp:taxon-name><bold>K</bold><tp:taxon-name><tp:taxon-name-part taxon-name-part-type="genus" reg="Silene">S.</tp:taxon-name-part> <tp:taxon-name-part taxon-name-part-type="species" reg="microsperma">microsperma</tp:taxon-name-part> <tp:taxon-name-part taxon-name-part-type="infraspecific-rank">subsp.</tp:taxon-name-part> <tp:taxon-name-part taxon-name-part-type="subspecies" reg="modesta">modesta</tp:taxon-name-part></tp:taxon-name><bold>L</bold><italic><tp:taxon-name><tp:taxon-name-part taxon-name-part-type="genus" reg="Silene">S.</tp:taxon-name-part> <tp:taxon-name-part taxon-name-part-type="species" reg="striata">striata</tp:taxon-name-part></tp:taxon-name></italic>.</p></caption><graphic xmlns:xlink="http://www.w3.org/1999/xlink" xlink:href="phytokeys-159-001-g007.jpg" position="float" orientation="portrait" xlink:type="simple" id="oo_447291.jpg"><uri content-type="original_file" xlink:type="simple">https://binary.pensoft.net/fig/447291</uri></graphic></fig><fig id="F5" position="float" orientation="portrait"><object-id xmlns:xlink="http://www.w3.org/1999/xlink" content-type="doi" xlink:type="simple">10.3897/phytokeys.159.51500.figure5</object-id><object-id xmlns:xlink="http://www.w3.org/1999/xlink" content-type="arpha" xlink:type="simple">A3F58CE4-FA5D-51DD-8DFD-29BCE00E87B3</object-id><label>Figure 5.</label><caption><p>Phylogenetic tree resulting from Bayesian analysis of the <italic>RPB2</italic> sequences including 76 taxa. The trees were summarized in a 50% majority-rule consensus tree with the posterior probabilities (PP) indicated above branches. Bootstrap support values (&gt;75%) based on <abbrev xmlns:xlink="http://www.w3.org/1999/xlink" xlink:title="Maximum Parsimony" id="ABBRID0EYUAE" xlink:type="simple">MP</abbrev> and <abbrev xmlns:xlink="http://www.w3.org/1999/xlink" xlink:title="Maximum likelihood" id="ABBRID0E3UAE" xlink:type="simple">ML</abbrev> are noted below branches, respectively. The numbers following the taxonomic name indicate the specimen ID and Genbank numbers (Suppl. material <xref ref-type="supplementary-material" rid="S1">1</xref>), respectively.</p></caption><graphic xmlns:xlink="http://www.w3.org/1999/xlink" xlink:href="phytokeys-159-001-g005.jpg" position="float" orientation="portrait" xlink:type="simple" id="oo_447289.jpg"><uri content-type="original_file" xlink:type="simple">https://binary.pensoft.net/fig/447289</uri></graphic></fig><supplementary-material xmlns:xlink="http://www.w3.org/1999/xlink" id="S1" position="float" orientation="portrait" xlink:type="simple"><object-id content-type="doi" xlink:type="simple">10.3897/phytokeys.159.51500.suppl1</object-id><object-id content-type="arpha" xlink:type="simple">24FC93EC-186B-5FA9-A00A-1A5BC72D6A04</object-id><label>Supplementary material 1</label><caption><p>Material used for phylogenetic analyses</p></caption><statement content-type="dataType"><label>Data type</label><p>Table including vouchers</p></statement><media xlink:href="phytokeys-159-001-s001.rtf" mimetype="application" mime-subtype="rtf" position="float" orientation="portrait" xlink:type="simple" id="oo_447292.rtf"><uri content-type="original_file" xlink:type="simple">https://binary.pensoft.net/file/447292</uri></media><permissions><license xlink:type="simple"><license-p>This dataset is made available under the Open Database License (http://opendatacommons.org/licenses/odbl/1.0/). The Open Database License (ODbL) is a license agreement intended to allow users to freely share, modify, and use this Dataset while maintaining this same freedom for others, provided that the original source and author(s) are credited.</license-p></license></permissions><attrib specific-use="authors">Frida Eggens, Farzaneh Jafari, Mikael Thollesson, Simon Crameri, Shahin Zarre, Bengt Oxelman</attrib></supplementary-material><fig id="F3" position="float" orientation="portrait"><object-id xmlns:xlink="http://www.w3.org/1999/xlink" content-type="doi" xlink:type="simple">10.3897/phytokeys.159.51500.figure3</object-id><object-id xmlns:xlink="http://www.w3.org/1999/xlink" content-type="arpha" xlink:type="simple">B0B4445E-61E2-539B-8E26-658615983F58</object-id><label>Figure 3.</label><caption><p>Phylogenetic tree resulting from Bayesian analysis of the ITS sequences including 76 taxa. The trees were summarized in a 50% majority-rule consensus tree with the posterior probabilities (PP) indicated above branches. Bootstrap support values (&gt;75%) based on <abbrev xmlns:xlink="http://www.w3.org/1999/xlink" xlink:title="Maximum Parsimony" id="ABBRID0E4RAE" xlink:type="simple">MP</abbrev> and <abbrev xmlns:xlink="http://www.w3.org/1999/xlink" xlink:title="Maximum likelihood" id="ABBRID0EBSAE" xlink:type="simple">ML</abbrev> are noted below branches, respectively. The numbers following the taxonomic name indicate the specimen ID and Genbank numbers (Suppl. material <xref ref-type="supplementary-material" rid="S1">1</xref>), respectively.</p></caption><graphic xmlns:xlink="http://www.w3.org/1999/xlink" xlink:href="phytokeys-159-001-g003.jpg" position="float" orientation="portrait" xlink:type="simple" id="oo_447287.jpg"><uri content-type="original_file" xlink:type="simple">https://binary.pensoft.net/fig/447287</uri></graphic></fig></tp:treatment-sec></tp:taxon-treatment>
