# Supplementary material for: Phylogeny and species delimitation in Silene sect. Arenosae (Caryophyllaceae): a new section
Source: PhytoKeys. 2020 Sep 4;159:1–34. doi: 10.3897/phytokeys.159.51500 (PMC7486315; doi:10.3897/phytokeys.159.51500)
Supplement: XML Treatment for Silene microsperma subsp. microsperma [file phytokeys.159.51500-treatment10.xml]

<!DOCTYPE tp:taxon-treatment
  PUBLIC "-//TaxonX//DTD Taxonomic Treatment Publishing DTD v0 20100105//EN" "tax-treatment-NSO.dtd">
<tp:taxon-treatment xmlns:tp="http://www.plazi.org/taxpub"><tp:treatment-meta><kwd-group><label>Taxon classification</label><kwd><named-content xmlns:xlink="http://www.w3.org/1999/xlink" content-type="kingdom">Plantae</named-content></kwd><kwd><named-content xmlns:xlink="http://www.w3.org/1999/xlink" content-type="order">Caryophyllales</named-content></kwd><kwd><named-content xmlns:xlink="http://www.w3.org/1999/xlink" content-type="family">Caryophyllaceae</named-content></kwd></kwd-group><mixed-citation publication-type="journal"><person-group><name><surname>Eggens</surname><given-names>Frida</given-names></name><name><surname>Jafari</surname><given-names>Farzaneh</given-names></name><name><surname>Thollesson</surname><given-names>Mikael</given-names></name><name><surname>Crameri</surname><given-names>Simon</given-names></name><name><surname>Zarre</surname><given-names>Shahin</given-names></name><name><surname>Oxelman</surname><given-names>Bengt</given-names></name></person-group><article-title>Phylogeny and species delimitation in <tp:taxon-name><tp:taxon-name-part taxon-name-part-type="genus" reg="Silene">Silene</tp:taxon-name-part> <tp:taxon-name-part taxon-name-part-type="infraspecific-rank">sect.</tp:taxon-name-part> <tp:taxon-name-part taxon-name-part-type="section" reg="Arenosae">Arenosae</tp:taxon-name-part></tp:taxon-name> (<tp:taxon-name><tp:taxon-name-part taxon-name-part-type="family">Caryophyllaceae</tp:taxon-name-part></tp:taxon-name>): a new section</article-title><source>PhytoKeys</source><day>04</day><month>9</month><year>2020</year><volume>159</volume><fpage>1</fpage><lpage>34</lpage><pub-id pub-id-type="doi">10.3897/phytokeys.159.51500</pub-id></mixed-citation></tp:treatment-meta><tp:nomenclature><label>8a.</label><tp:taxon-name><object-id xmlns:xlink="http://www.w3.org/1999/xlink" content-type="arpha" xlink:type="simple">F7461C70-CC06-5DB2-9AEA-ED398C52BF04</object-id>
              <tp:taxon-name-part taxon-name-part-type="genus" reg="Silene">Silene</tp:taxon-name-part>
              <tp:taxon-name-part taxon-name-part-type="species" reg="microsperma">microsperma</tp:taxon-name-part>
              <tp:taxon-name-part taxon-name-part-type="infraspecific-rank">subsp.</tp:taxon-name-part>
              <tp:taxon-name-part taxon-name-part-type="subspecies" reg="microsperma">microsperma</tp:taxon-name-part>
            </tp:taxon-name><tp:taxon-authority>.</tp:taxon-authority><tp:nomenclature-citation-list><tp:nomenclature-citation><tp:taxon-name>
                  <tp:taxon-name-part taxon-name-part-type="genus" reg="Silene"/>
                  <tp:taxon-name-part taxon-name-part-type="species" reg="kotschyi"/>
                </tp:taxon-name><comment>= <tp:taxon-name><tp:taxon-name-part taxon-name-part-type="genus" reg="Silene">Silene</tp:taxon-name-part> <tp:taxon-name-part taxon-name-part-type="species" reg="kotschyi">kotschyi</tp:taxon-name-part></tp:taxon-name> Boiss., Diagn. Pl. Orient. 1: 40. 1843. – Type: [Turkey], In monte Tauro, [1836], <italic>K.G.T. Kotschy 85</italic> (lectotype, designated here: G-BOIS! [G00544619]; isolectotypes: W! [W19580022871], BM! [BM000990903], LE! [LE01051362], TUB! [No Barcode], G! [G00226928, G00226929, G00226930], KFTA [KFTA0001153]); syntypes: [Syria], Syria prope Aintab, <italic>Aucher Eloy 425</italic> (G! [G00226812, G00226931], G-BOIS! [G00544620], BM! [BM000990904], E! [E00286983]) </comment></tp:nomenclature-citation><tp:nomenclature-citation><tp:taxon-name>
                  <tp:taxon-name-part taxon-name-part-type="genus" reg="Silene"/>
                  <tp:taxon-name-part taxon-name-part-type="species" reg="kotschyi"/>
                </tp:taxon-name><comment>= <tp:taxon-name><tp:taxon-name-part taxon-name-part-type="genus" reg="Silene">Silene</tp:taxon-name-part> <tp:taxon-name-part taxon-name-part-type="species" reg="kotschyi">kotschyi</tp:taxon-name-part> <tp:taxon-name-part taxon-name-part-type="infraspecific-rank">var.</tp:taxon-name-part> <tp:taxon-name-part taxon-name-part-type="variety" reg="effusissima">effusissima</tp:taxon-name-part></tp:taxon-name> Boiss., Fl. Or. Suppl. 85. 1888. – Type: [Turkey], Hab. Syriæ Marasch in agris, [15.7.1865], <italic>H.K. Haussknecht s.n.</italic> (lectotype, designated here: G-BOIS! [G00544631]; isolectotypes: JE! [JE00013446, JE00013447]; [Iran/Iraq] In apricis calcaries m. Schahu et Avroman Kurdistaniæ, 6000’, <italic>H.K. Haussknecht 192</italic> (syntypes: JE! [JE00013444, JE00013445]). </comment></tp:nomenclature-citation><tp:nomenclature-citation><tp:taxon-name>
                  <tp:taxon-name-part taxon-name-part-type="genus" reg="Silene"/>
                  <tp:taxon-name-part taxon-name-part-type="species" reg="cassia"/>
                </tp:taxon-name><comment>= <tp:taxon-name><tp:taxon-name-part taxon-name-part-type="genus" reg="Silene">Silene</tp:taxon-name-part> <tp:taxon-name-part taxon-name-part-type="species" reg="cassia">cassia</tp:taxon-name-part></tp:taxon-name> Boiss., Diagn. Pl. Orient. 8: 78. 1849. – Type: [Syria], Hab. in sylvaticis jugi Cassii ubi exemplaria pauca, [May-July] 1846, <italic>P.E. Boissier s.n.</italic> (lectotype, designated here: G-BOIS! [G00544654]; isolectotypes: G! [G00226837], LE! [LE01051366]) </comment></tp:nomenclature-citation></tp:nomenclature-citation-list></tp:nomenclature><tp:treatment-sec sec-type="material" id="SECID0EUEBI"><title>Type.</title><p>[Turkey] Prope Süveydiye, ad Orontis, <italic>K.G.T. Kotschy s.n.</italic> (no specimen cited).</p></tp:treatment-sec><tp:treatment-sec sec-type="description" id="SECID0E3EBI"><title>Description.</title><p>15.0–70.0 cm tall, erect or spreading. Stem pubescent in lower part, scabrous, glabrous but with sessile glands in upper part; with 8–12(–20) distinct internodes, the uppermost internode (3.0–)4.0–6.0(–7.0) cm long and obviously longer than the next upper internode. Basal leaves linear or oblanceolate 1.0–4.0 × 1.0–4.0 mm, pubescent. Cauline leaves linear 10.0–30.0× 1.0–3.0 mm, pubescent. Calyx 9.0–14.0 mm long, campanulate at anthesis and clavate in fruit, pubescent; teeth unequal; shorter ones 2.0–3.0 mm, lanceolate, acuminate; longer ones 2.0–4.0 mm, lanceolate, acuminate; marginal hairs long (longer than 0.5 mm), dense. Inflorescence non-divaricate, branch axile (much) less than 90°. Petal claws 4.0–7.5 mm long, ciliate; limbs 5.0–6.5 mm long, bifid, upper-surface white or pink, lobes oblong, petal limbs cleft to middle or more; coronal scales 0.8–1.4 mm long, ovate, apex dentate or erose. Anthophore 3.0–5.0 mm long, densely puberulent. Anthers exserted; filaments 6.0–9.0 mm long, sometimes pubescent. Styles exserted. First pedicel 1.0–3.0 cm in flower, 1.0–4.0 cm in fruit, erect, glabrous, apex antrorse. Capsule 6.0–7.0 mm long, oblong, fragile, opaque. Seeds 0.6–1.0 mm wide, 0.4–0.8 mm high, testa smooth or papillate.</p></tp:treatment-sec><tp:treatment-sec sec-type="distribution" id="SECID0EBFBI"><title>Distribution.</title><p>South Central Turkey, W and N Syria (Fig. <xref ref-type="fig" rid="F7">7</xref>). Specimens from near the border between Iraq and Iran with ciliate petal claws but in other characteristics resembling <italic><tp:taxon-name><tp:taxon-name-part taxon-name-part-type="genus" reg="Silene">S.</tp:taxon-name-part> <tp:taxon-name-part taxon-name-part-type="species" reg="chaetodonta">chaetodonta</tp:taxon-name-part></tp:taxon-name></italic> have been suggested to be of hybrid origin (<xref ref-type="bibr" rid="B35">Melzheimer 1988</xref>) and deserve closer investigation.</p></tp:treatment-sec><tp:treatment-sec sec-type="notes" id="SECID0E1FBI"><title>Notes.</title><p>The stem often has a larger number of internodes than other taxa in the section, sometimes as many as 20, although more often up to 12 clearly separated, distinct stem internodes. The middle internodes are shorter than or up to two (three) times the length of the subtending pair of leaves (the basalmost nodes are very short for all species). This gives this taxon a “leafy” appearance, reinforced by many branches and leafy shoots in leaf axils. The uppermost axillary branches are often opposite. This taxon is very variable, but is recognized by the many internodes, the ciliate petal claws and the small mamillae on the seeds.</p><p><italic><tp:taxon-name><tp:taxon-name-part taxon-name-part-type="genus" reg="Silene">Silene</tp:taxon-name-part> <tp:taxon-name-part taxon-name-part-type="species" reg="cassia">cassia</tp:taxon-name-part></tp:taxon-name></italic> is the name used for white flowered variants according to <xref ref-type="bibr" rid="B14">Coode and Cullen (1967)</xref>. It is possible that the name <italic><tp:taxon-name><tp:taxon-name-part taxon-name-part-type="genus" reg="Silene">S.</tp:taxon-name-part> <tp:taxon-name-part taxon-name-part-type="species" reg="ehrenbergiana">ehrenbergiana</tp:taxon-name-part></tp:taxon-name></italic> Rohrb. [in Bot. Zeitung (Berlin) 25: 83. 1867. – Type: “Bei Fakra (?) in Syrien im Juni” Ehrenberg, B destroyed?] is associated with this taxon, but we have not been able to confirm this.</p></tp:treatment-sec><tp:treatment-sec sec-type="Nomenclatural notes" id="SECID0E2GBI"><title>Nomenclatural notes.</title><p>Many authors have used the name <italic><tp:taxon-name><tp:taxon-name-part taxon-name-part-type="genus" reg="Silene">S.</tp:taxon-name-part> <tp:taxon-name-part taxon-name-part-type="species" reg="kotschyi">kotschyi</tp:taxon-name-part></tp:taxon-name></italic> Boiss. for this species (e.g. <xref ref-type="bibr" rid="B5">Boissier 1867</xref>, <xref ref-type="bibr" rid="B64">Williams 1896</xref>, <xref ref-type="bibr" rid="B49">Post 1932</xref>, <xref ref-type="bibr" rid="B13">Chowdhuri 1957</xref>, <xref ref-type="bibr" rid="B37">Mouterde 1966</xref>, <xref ref-type="bibr" rid="B14">Coode and Cullen 1967</xref>, <xref ref-type="bibr" rid="B34">Meikle 1977</xref>). <xref ref-type="bibr" rid="B35">Melzheimer (1988)</xref> treated <italic><tp:taxon-name><tp:taxon-name-part taxon-name-part-type="genus" reg="Silene">S.</tp:taxon-name-part> <tp:taxon-name-part taxon-name-part-type="species" reg="kotschyi">kotschyi</tp:taxon-name-part></tp:taxon-name></italic> Boiss. as a synonym of <italic><tp:taxon-name><tp:taxon-name-part taxon-name-part-type="genus" reg="Silene">S.</tp:taxon-name-part> <tp:taxon-name-part taxon-name-part-type="species" reg="microsperma">microsperma</tp:taxon-name-part></tp:taxon-name></italic> Fenzl. We have not been able to find any type specimen of <italic><tp:taxon-name><tp:taxon-name-part taxon-name-part-type="genus" reg="Silene">S.</tp:taxon-name-part> <tp:taxon-name-part taxon-name-part-type="species" reg="microsperma">microsperma</tp:taxon-name-part></tp:taxon-name></italic>. Fenzl noted <italic>specimen unicum</italic> in the protologue, so it is possible that the only type material has been destroyed during the Second World War bombings of Berlin. The description made by Fenzl is short and unspecific and fits any species in <tp:taxon-name><tp:taxon-name-part taxon-name-part-type="genus" reg="Silene">S.</tp:taxon-name-part> <tp:taxon-name-part taxon-name-part-type="infraspecific-rank">sect.</tp:taxon-name-part> <tp:taxon-name-part taxon-name-part-type="section" reg="Arenosae">Arenosae</tp:taxon-name-part></tp:taxon-name>. However, <xref ref-type="bibr" rid="B54">Rohrbach (1868)</xref> used the name <italic><tp:taxon-name><tp:taxon-name-part taxon-name-part-type="genus" reg="Silene">S.</tp:taxon-name-part> <tp:taxon-name-part taxon-name-part-type="species" reg="microsperma">microsperma</tp:taxon-name-part></tp:taxon-name></italic> Fenzl and listed <italic><tp:taxon-name><tp:taxon-name-part taxon-name-part-type="genus" reg="Silene">S.</tp:taxon-name-part> <tp:taxon-name-part taxon-name-part-type="species" reg="kotschyi">kotschyi</tp:taxon-name-part></tp:taxon-name></italic> Boiss. as a synonym, and it is likely that he had seen the specimen cited by Fenzl. <xref ref-type="bibr" rid="B9">Burtt and Lewis (1952)</xref> use the name <italic><tp:taxon-name><tp:taxon-name-part taxon-name-part-type="genus" reg="Silene">S.</tp:taxon-name-part> <tp:taxon-name-part taxon-name-part-type="species" reg="kotschyi">kotschyi</tp:taxon-name-part></tp:taxon-name></italic> Boiss., but they cited the publication year as 1842, the same as for <italic><tp:taxon-name><tp:taxon-name-part taxon-name-part-type="genus" reg="Silene">S.</tp:taxon-name-part> <tp:taxon-name-part taxon-name-part-type="species" reg="microsperma">microsperma</tp:taxon-name-part></tp:taxon-name></italic> Fenzl. <xref ref-type="bibr" rid="B57">Stafleu and Cowan (1976)</xref> stated 1843 as the true publication year for the first part of Boissier’s <italic>Diagnoses plantarum Orientalum novarum</italic>. <xref ref-type="bibr" rid="B9">Burtt and Lewis (1952)</xref> pointed out that Rohrbach described <italic><tp:taxon-name><tp:taxon-name-part taxon-name-part-type="genus" reg="Silene">S.</tp:taxon-name-part> <tp:taxon-name-part taxon-name-part-type="species" reg="microsperma">microsperma</tp:taxon-name-part></tp:taxon-name></italic> as having glabrous petal claws, not ciliate as the taxon dealt with here. The type specimen for <italic><tp:taxon-name><tp:taxon-name-part taxon-name-part-type="genus" reg="Silene">S.</tp:taxon-name-part> <tp:taxon-name-part taxon-name-part-type="species" reg="microsperma">microsperma</tp:taxon-name-part></tp:taxon-name></italic> Fenzl was collected in an area that nowadays belongs to Turkey, at the mouth of the river Nahr al-Asi (also known as Orontis/Orontes), probably near Samandagi (old name Süveydiye, probably the same as Svedie). There are collections from this area (<italic>Haradjian 3069</italic> in G, <italic>Pabot s.n.</italic> in G, <italic>Mouterde V 58</italic> in G, <italic>Haradjian 1480</italic> in E, <italic>Davis</italic>, <italic>Dodds &amp; Cetik 19551</italic> in C) that clearly belong to this taxon. The type locality for <italic><tp:taxon-name><tp:taxon-name-part taxon-name-part-type="genus" reg="Silene">S.</tp:taxon-name-part> <tp:taxon-name-part taxon-name-part-type="species" reg="cassia">cassia</tp:taxon-name-part></tp:taxon-name></italic> Boiss. is also found in this area. We therefore follow <xref ref-type="bibr" rid="B35">Melzheimer (1988)</xref> and use the name <italic><tp:taxon-name><tp:taxon-name-part taxon-name-part-type="genus" reg="Silene">S.</tp:taxon-name-part> <tp:taxon-name-part taxon-name-part-type="species" reg="microsperma">microsperma</tp:taxon-name-part></tp:taxon-name></italic> Fenzl for this taxon.</p><p>The <tp:taxon-name><tp:taxon-name-part taxon-name-part-type="genus" reg="Silene">S.</tp:taxon-name-part> <tp:taxon-name-part taxon-name-part-type="species" reg="microsperma">microsperma</tp:taxon-name-part> <tp:taxon-name-part taxon-name-part-type="infraspecific-rank">subsp.</tp:taxon-name-part> <tp:taxon-name-part taxon-name-part-type="subspecies" reg="microsperma">microsperma</tp:taxon-name-part></tp:taxon-name> accessions form a subclade in the <italic><tp:taxon-name><tp:taxon-name-part taxon-name-part-type="genus" reg="Silene">S.</tp:taxon-name-part> <tp:taxon-name-part taxon-name-part-type="species" reg="microsperma">microsperma</tp:taxon-name-part></tp:taxon-name></italic> clade in the <italic>RPB2</italic> phylogeny (PP = 0.96, Fig. <xref ref-type="fig" rid="F5">5</xref>).</p></tp:treatment-sec><tp:treatment-sec><!--Section generated to contain objects referenced in tp:taxon-treatment.--><fig id="F7" position="float" orientation="portrait"><object-id xmlns:xlink="http://www.w3.org/1999/xlink" content-type="doi" xlink:type="simple">10.3897/phytokeys.159.51500.figure7</object-id><object-id xmlns:xlink="http://www.w3.org/1999/xlink" content-type="arpha" xlink:type="simple">AE2E5E96-2356-52D0-B2FC-B71C9B21092E</object-id><label>Figure 7.</label><caption><p>Distribution map of <tp:taxon-name><tp:taxon-name-part taxon-name-part-type="genus" reg="Silene">S.</tp:taxon-name-part> <tp:taxon-name-part taxon-name-part-type="infraspecific-rank">sect.</tp:taxon-name-part> <tp:taxon-name-part taxon-name-part-type="section" reg="Arenosae">Arenosae</tp:taxon-name-part></tp:taxon-name>. Each color code corresponds to one taxon: <bold>A</bold><italic><tp:taxon-name><tp:taxon-name-part taxon-name-part-type="genus" reg="Silene">S.</tp:taxon-name-part> <tp:taxon-name-part taxon-name-part-type="species" reg="arenosa">arenosa</tp:taxon-name-part></tp:taxon-name></italic><bold>B</bold><italic><tp:taxon-name><tp:taxon-name-part taxon-name-part-type="genus" reg="Silene">S.</tp:taxon-name-part> <tp:taxon-name-part taxon-name-part-type="species" reg="austroiranica">austroiranica</tp:taxon-name-part></tp:taxon-name></italic><bold>C</bold><italic><tp:taxon-name><tp:taxon-name-part taxon-name-part-type="genus" reg="Silene">S.</tp:taxon-name-part> <tp:taxon-name-part taxon-name-part-type="species" reg="chaetodonta">chaetodonta</tp:taxon-name-part></tp:taxon-name></italic><bold>D</bold><italic><tp:taxon-name><tp:taxon-name-part taxon-name-part-type="genus" reg="Silene">S.</tp:taxon-name-part> <tp:taxon-name-part taxon-name-part-type="species" reg="exsudans">exsudans</tp:taxon-name-part></tp:taxon-name></italic><bold>E</bold><italic><tp:taxon-name><tp:taxon-name-part taxon-name-part-type="genus" reg="Silene">S.</tp:taxon-name-part> <tp:taxon-name-part taxon-name-part-type="species" reg="georgievskyi">georgievskyi</tp:taxon-name-part></tp:taxon-name></italic><bold>F</bold><italic><tp:taxon-name><tp:taxon-name-part taxon-name-part-type="genus" reg="Silene">S.</tp:taxon-name-part> <tp:taxon-name-part taxon-name-part-type="species" reg="leyseroides">leyseroides</tp:taxon-name-part></tp:taxon-name></italic><bold>G</bold><italic><tp:taxon-name><tp:taxon-name-part taxon-name-part-type="genus" reg="Silene">S.</tp:taxon-name-part> <tp:taxon-name-part taxon-name-part-type="species" reg="linearis">linearis</tp:taxon-name-part></tp:taxon-name></italic><bold>H</bold><tp:taxon-name><tp:taxon-name-part taxon-name-part-type="genus" reg="Silene">S.</tp:taxon-name-part> <tp:taxon-name-part taxon-name-part-type="species" reg="microsperma">microsperma</tp:taxon-name-part> <tp:taxon-name-part taxon-name-part-type="infraspecific-rank">subsp.</tp:taxon-name-part> <tp:taxon-name-part taxon-name-part-type="subspecies" reg="cypria">cypria</tp:taxon-name-part></tp:taxon-name><bold>I</bold><tp:taxon-name><tp:taxon-name-part taxon-name-part-type="genus" reg="Silene">S.</tp:taxon-name-part> <tp:taxon-name-part taxon-name-part-type="species" reg="microsperma">microsperma</tp:taxon-name-part> <tp:taxon-name-part taxon-name-part-type="infraspecific-rank">subsp.</tp:taxon-name-part> <tp:taxon-name-part taxon-name-part-type="subspecies" reg="maritima">maritima</tp:taxon-name-part></tp:taxon-name><bold>J</bold><tp:taxon-name><tp:taxon-name-part taxon-name-part-type="genus" reg="Silene">S.</tp:taxon-name-part> <tp:taxon-name-part taxon-name-part-type="species" reg="microsperma">microsperma</tp:taxon-name-part> <tp:taxon-name-part taxon-name-part-type="infraspecific-rank">subsp.</tp:taxon-name-part> <tp:taxon-name-part taxon-name-part-type="subspecies" reg="microsperma">microsperma</tp:taxon-name-part></tp:taxon-name><bold>K</bold><tp:taxon-name><tp:taxon-name-part taxon-name-part-type="genus" reg="Silene">S.</tp:taxon-name-part> <tp:taxon-name-part taxon-name-part-type="species" reg="microsperma">microsperma</tp:taxon-name-part> <tp:taxon-name-part taxon-name-part-type="infraspecific-rank">subsp.</tp:taxon-name-part> <tp:taxon-name-part taxon-name-part-type="subspecies" reg="modesta">modesta</tp:taxon-name-part></tp:taxon-name><bold>L</bold><italic><tp:taxon-name><tp:taxon-name-part taxon-name-part-type="genus" reg="Silene">S.</tp:taxon-name-part> <tp:taxon-name-part taxon-name-part-type="species" reg="striata">striata</tp:taxon-name-part></tp:taxon-name></italic>.</p></caption><graphic xmlns:xlink="http://www.w3.org/1999/xlink" xlink:href="phytokeys-159-001-g007.jpg" position="float" orientation="portrait" xlink:type="simple" id="oo_447291.jpg"><uri content-type="original_file" xlink:type="simple">https://binary.pensoft.net/fig/447291</uri></graphic></fig><fig id="F5" position="float" orientation="portrait"><object-id xmlns:xlink="http://www.w3.org/1999/xlink" content-type="doi" xlink:type="simple">10.3897/phytokeys.159.51500.figure5</object-id><object-id xmlns:xlink="http://www.w3.org/1999/xlink" content-type="arpha" xlink:type="simple">A3F58CE4-FA5D-51DD-8DFD-29BCE00E87B3</object-id><label>Figure 5.</label><caption><p>Phylogenetic tree resulting from Bayesian analysis of the <italic>RPB2</italic> sequences including 76 taxa. The trees were summarized in a 50% majority-rule consensus tree with the posterior probabilities (PP) indicated above branches. Bootstrap support values (&gt;75%) based on <abbrev xmlns:xlink="http://www.w3.org/1999/xlink" xlink:title="Maximum Parsimony" id="ABBRID0EYUAE" xlink:type="simple">MP</abbrev> and <abbrev xmlns:xlink="http://www.w3.org/1999/xlink" xlink:title="Maximum likelihood" id="ABBRID0E3UAE" xlink:type="simple">ML</abbrev> are noted below branches, respectively. The numbers following the taxonomic name indicate the specimen ID and Genbank numbers (Suppl. material <xref ref-type="supplementary-material" rid="S1">1</xref>), respectively.</p></caption><graphic xmlns:xlink="http://www.w3.org/1999/xlink" xlink:href="phytokeys-159-001-g005.jpg" position="float" orientation="portrait" xlink:type="simple" id="oo_447289.jpg"><uri content-type="original_file" xlink:type="simple">https://binary.pensoft.net/fig/447289</uri></graphic></fig><supplementary-material xmlns:xlink="http://www.w3.org/1999/xlink" id="S1" position="float" orientation="portrait" xlink:type="simple"><object-id content-type="doi" xlink:type="simple">10.3897/phytokeys.159.51500.suppl1</object-id><object-id content-type="arpha" xlink:type="simple">24FC93EC-186B-5FA9-A00A-1A5BC72D6A04</object-id><label>Supplementary material 1</label><caption><p>Material used for phylogenetic analyses</p></caption><statement content-type="dataType"><label>Data type</label><p>Table including vouchers</p></statement><media xlink:href="phytokeys-159-001-s001.rtf" mimetype="application" mime-subtype="rtf" position="float" orientation="portrait" xlink:type="simple" id="oo_447292.rtf"><uri content-type="original_file" xlink:type="simple">https://binary.pensoft.net/file/447292</uri></media><permissions><license xlink:type="simple"><license-p>This dataset is made available under the Open Database License (http://opendatacommons.org/licenses/odbl/1.0/). The Open Database License (ODbL) is a license agreement intended to allow users to freely share, modify, and use this Dataset while maintaining this same freedom for others, provided that the original source and author(s) are credited.</license-p></license></permissions><attrib specific-use="authors">Frida Eggens, Farzaneh Jafari, Mikael Thollesson, Simon Crameri, Shahin Zarre, Bengt Oxelman</attrib></supplementary-material></tp:treatment-sec><ref-list><ref id="B35"><mixed-citation xmlns:xlink="http://www.w3.org/1999/xlink" xlink:type="simple"><person-group><name name-style="western"><surname>Melzheimer</surname><given-names>V</given-names></name></person-group> (<year>1988</year>) <article-title><italic><tp:taxon-name><tp:taxon-name-part taxon-name-part-type="genus">Silene</tp:taxon-name-part></tp:taxon-name></italic> L.</article-title> In: <person-group><name name-style="western"><surname>Rechinger</surname><given-names>KH</given-names></name></person-group> (<role>Ed.</role>) <issue-title>Flora des iranischen hochlandes und der umrahmenden Gebirge (Persien, Afghanistan, Teile von West-Pakistan, Nord–Iraq, Azerbaidjan, Turkmenistan)): Caryophyllaceae II, Vol.</issue-title><source>163. Akademische Druck- und Verlagsanstalt, Graz</source>, <fpage>341</fpage>–<lpage>508</lpage>.</mixed-citation></ref><ref id="B14"><mixed-citation xmlns:xlink="http://www.w3.org/1999/xlink" xlink:type="simple"><person-group><name name-style="western"><surname>Coode</surname><given-names>MJE</given-names></name><name name-style="western"><surname>Cullen</surname><given-names>J</given-names></name></person-group> (<year>1967</year>) <article-title><italic><tp:taxon-name><tp:taxon-name-part taxon-name-part-type="genus">Silene</tp:taxon-name-part></tp:taxon-name></italic> L.</article-title> In: <person-group><name name-style="western"><surname>Davis</surname><given-names>PH</given-names></name></person-group> (<role>Ed.</role>) <issue-title>Flora of Turkey and the East Aegean Islands, Vol.</issue-title><source>2. Edinburgh University Press, Edinburgh</source>, <fpage>179</fpage>–<lpage>242</lpage>.</mixed-citation></ref><ref id="B5"><mixed-citation xmlns:xlink="http://www.w3.org/1999/xlink" xlink:type="simple"><person-group><name name-style="western"><surname>Boissier</surname><given-names>E</given-names></name></person-group> (<year>1867</year>) Flora Orientalis: sive, Enumeratio plantarum in Oriente a Graecia et Aegypto ad Indiae fines hucusque observatarum, Vol. 1. apud H. Georg, Basileae &amp; Genève, 1–1017. <ext-link xlink:type="simple" ext-link-type="doi" xlink:href="10.5962/bhl.title.20323">https://doi.org/10.5962/bhl.title.20323</ext-link></mixed-citation></ref><ref id="B64"><mixed-citation xmlns:xlink="http://www.w3.org/1999/xlink" xlink:type="simple"><person-group><name name-style="western"><surname>Williams</surname><given-names>FN</given-names></name></person-group> (<year>1896</year>) <article-title>A revision of the genus <italic><tp:taxon-name><tp:taxon-name-part taxon-name-part-type="genus">Silene</tp:taxon-name-part></tp:taxon-name></italic> L.</article-title><source>Botanical Journal of the Linnean Society</source><volume>32</volume>(<issue>220–227</issue>): <fpage>1</fpage>–<lpage>196</lpage>. <ext-link xlink:type="simple" ext-link-type="doi" xlink:href="10.1111/j.1095-8339.1896.tb00695.x">https://doi.org/10.1111/j.1095-8339.1896.tb00695.x</ext-link></mixed-citation></ref><ref id="B49"><mixed-citation xmlns:xlink="http://www.w3.org/1999/xlink" xlink:type="simple"><person-group><name name-style="western"><surname>Post</surname><given-names>GE</given-names></name></person-group> (<year>1932</year>) Flora of Syria, Palestine and Sinai (ed. 2). Ripol Klassik, Beirut, 1–639.</mixed-citation></ref><ref id="B13"><mixed-citation xmlns:xlink="http://www.w3.org/1999/xlink" xlink:type="simple"><person-group><name name-style="western"><surname>Chowdhuri</surname><given-names>PK</given-names></name></person-group> (<year>1957</year>) <article-title>Studies in the genus <italic><tp:taxon-name><tp:taxon-name-part taxon-name-part-type="genus">Silene</tp:taxon-name-part></tp:taxon-name></italic>.</article-title><source>Notes from the Royal Botanic Garden Edinburgh</source><volume>22</volume>: <fpage>221</fpage>–<lpage>278</lpage>.</mixed-citation></ref><ref id="B37"><mixed-citation xmlns:xlink="http://www.w3.org/1999/xlink" xlink:type="simple"><person-group><name name-style="western"><surname>Mouterde</surname><given-names>P</given-names></name></person-group> (<year>1966</year>) Nouvelle Flore du Liban et de la Syrie. Vol. 1. Éd. de l’imprimerie catholique, Beyrouth, 1–563.</mixed-citation></ref><ref id="B34"><mixed-citation xmlns:xlink="http://www.w3.org/1999/xlink" xlink:type="simple"><person-group><name name-style="western"><surname>Meikle</surname><given-names>RD</given-names></name></person-group> (<year>1977</year>) Flora of Cyprus, Vol. 1. Bentham-Moxon Trust, Kew, 1–832.</mixed-citation></ref><ref id="B54"><mixed-citation xmlns:xlink="http://www.w3.org/1999/xlink" xlink:type="simple"><person-group><name name-style="western"><surname>Rohrbach</surname><given-names>P</given-names></name></person-group> (<year>1868</year>) Monographie der Gattung <tp:taxon-name><tp:taxon-name-part taxon-name-part-type="genus">Silene</tp:taxon-name-part></tp:taxon-name>. W. Engelmann, Leipzig, 1–249. <ext-link xlink:type="simple" ext-link-type="doi" xlink:href="10.5962/bhl.title.15462">https://doi.org/10.5962/bhl.title.15462</ext-link></mixed-citation></ref><ref id="B9"><mixed-citation xmlns:xlink="http://www.w3.org/1999/xlink" xlink:type="simple"><person-group><name name-style="western"><surname>Burtt</surname><given-names>BL</given-names></name><name name-style="western"><surname>Lewis</surname><given-names>P</given-names></name></person-group> (<year>1952</year>) <article-title>On the Flora of Kuweit: II.</article-title><source>Kew Bulletin</source><volume>7</volume>(<issue>3</issue>): <fpage>333</fpage>–<lpage>352</lpage>. <ext-link xlink:type="simple" ext-link-type="doi" xlink:href="10.2307/4109339">https://doi.org/10.2307/4109339</ext-link></mixed-citation></ref><ref id="B57"><mixed-citation xmlns:xlink="http://www.w3.org/1999/xlink" xlink:type="simple"><person-group><name name-style="western"><surname>Stafleu</surname><given-names>FA</given-names></name><name name-style="western"><surname>Cowan</surname><given-names>RS</given-names></name></person-group> (<year>1976</year>) Taxonomic literature (ed. 2),Vol. 1. Scheltema, Bohn and Utrecht, Holkema, 1–1136.</mixed-citation></ref></ref-list></tp:taxon-treatment>
